# Supplementary material for: SERRATE interacts with the nuclear exosome targeting (NEXT) complex to degrade primary miRNA precursors in Arabidopsis
Source: Nucleic Acids Res. 2020 May 25;48(12):6839–54. doi: 10.1093/nar/gkaa373 (PMC7337926; doi:10.1093/nar/gkaa373)
Supplement: gkaa373_Supplemental_Files [file gkaa373_supplemental_files.zip]

Archive with 6 entries (6 files):
- Bajczyk et al. Suppl Fig S1-S11.pdf
- Bajczyk et al. Supplementary Table 1  Primers.xlsx
- Bajczyk et al. Supplementary Table 2 Proteins co-purified with FLAG-SERRATE.xlsx
- Bajczyk et al. Supplementary Table 3 Proteins co-purifed with NEXT complex subunits.xlsx
- Bajczyk et al. Supplementary Table 4 common substrates  between se-2 hen2 and single mutants .xlsx
- Bajczyk et al. Supplementary Table 5 pri-miRNAs.xlsx
