# Supplementary material for: SERRATE interacts with the nuclear exosome targeting (NEXT) complex to degrade primary miRNA precursors in Arabidopsis
Source: Nucleic Acids Res. 2020 May 25;48(12):6839–54. doi: 10.1093/nar/gkaa373 (PMC7337926; doi:10.1093/nar/gkaa373)
Supplement: gkaa373_Supplemental_Files [file gkaa373_supplemental_files.zip › Bajczyk et al. Supplementary Table 2 Proteins co-purified with FLAG-SERRATE.xlsx]

## Sheet: Sheet1
Supplementary Table 2: proteins co-purified with FLAG-SE
AGI	mean Nr of spectra in SE-IPs	mean Nr of spectra in Col-0 IPs	LogFC	p.value	adjp	Description	FL-SE - 1	FL-SE - 2	FL-SE - 3	FL-SE - 4	Col0 - 3	Col0 - 4	Col0 - 7	Col0 - 8
AT2G27100	1046	3.8	8.035	6.538e-86	1.323e-82	SERRATE	723	466	1445	1549	6	0	3	6
AT1G24706	22.2	0	7.487	1.104e-13	1.117e-10	THO2	23	9	33	24	0	0	0	0
AT5G38600	41.8	0	8.507	2.682e-13	1.375e-10	ZCCHC8A	72	21	34	40	0	0	0	0
AT5G53060	20.8	0	7.563	7.374e-10	2.131e-07	HOS5	33	16	11	23	0	0	0	0
AT5G62700	46.2	12	2.007	9.991e-09	2.527e-06	"tubulin beta chain 3 (TUB3); FUNCTIONS IN: structural molecule activity, GTP binding, GTPase activity; INVOLVED IN: response to cold; LOCATED IN: tubulin complex, cell wall; EXPRESSED IN: cultured cell, seed; CONTAINS InterPro DOMAIN/s: Beta tubulin (InterPro:IPR002453), Tubulin (InterPro:IPR000217), Tubulin/FtsZ, GTPase domain (InterPro:IPR003008), Tubulin/FtsZ, N-terminal (InterPro:IPR019746),…	42	32	49	62	15	1	15	17
AT5G09860	12.8	0.2	5.131	1.454e-08	3.253e-06	THO1	15	6	17	13	1	0	0	0
AT3G60240	16.2	0.2	5.697	1.124e-07	1.624e-05	"eukaryotic translation initiation factor 4G (EIF4G); FUNCTIONS IN: translation initiation factor activity; INVOLVED IN: response to virus; EXPRESSED IN: 25 plant structures; EXPRESSED DURING: 13 growth stages; CONTAINS InterPro DOMAIN/s: Initiation factor eIF-4 gamma, MA3 (InterPro:IPR003891), Armadillo-type fold (InterPro:IPR016024), MIF4G-like, type 3 (InterPro:IPR003890), MIF4-like, type 1/2/…	16	20	10	19	1	0	0	0
AT4G10110	9.2	0	6.297	2.91e-07	3.924e-05	RBM7	3	9	11	14	0	0	0	0
AT4G21670	20	0	7.533	3.56e-07	4.236e-05	CPL1	47	11	4	18	0	0	0	0
AT4G26450	15	0	7.305	1.179e-06	0.0001193	"unknown protein; Has 614 Blast hits to 492 proteins in 137 species: Archae - 0; Bacteria - 94; Metazoa - 255; Fungi - 76; Plants - 69; Viruses - 0; Other Eukaryotes - 120 (source: NCBI BLink)."	30	18	4	8	0	0	0	0
AT2G19430	6.8	0	5.876	1.82e-06	0.0001601	THO6	3	7	9	8	0	0	0	0
AT2G13540	14.5	0.2	5.514	2.157e-06	0.0001818	CBP80	29	11	7	11	1	0	0	0
AT5G23860	27.2	7.5	1.838	2.51e-06	0.0002031	"tubulin beta 8 (TUB8); FUNCTIONS IN: protein binding, structural constituent of cytoskeleton; INVOLVED IN: microtubule-based process, response to cyclopentenone, response to salt stress, response to cold; LOCATED IN: tubulin complex, membrane; EXPRESSED IN: 25 plant structures; EXPRESSED DURING: 13 growth stages; CONTAINS InterPro DOMAIN/s: Beta tubulin (InterPro:IPR002453), Tubulin (InterPro:IP…	22	18	28	41	9	2	10	9
AT2G42520	39.5	6	2.722	4.332e-06	0.0003371	"P-loop containing nucleoside triphosphate hydrolases superfamily protein; FUNCTIONS IN: helicase activity, nucleic acid binding, ATP binding, ATP-dependent helicase activity; LOCATED IN: peroxisome; EXPRESSED IN: 24 plant structures; EXPRESSED DURING: 15 growth stages; CONTAINS InterPro DOMAIN/s: RNA helicase, DEAD-box type, Q motif (InterPro:IPR014014), DNA/RNA helicase, DEAD/DEAH box type, N-t…	49	26	33	50	13	2	5	4
AT2G13370	5.5	0	5.546	4.822e-06	0.0003484	"chromatin remodeling 5 (CHR5); FUNCTIONS IN: chromatin binding, helicase activity, DNA binding, nucleic acid binding, ATP binding; INVOLVED IN: chromatin assembly or disassembly; LOCATED IN: chromatin, nucleus; EXPRESSED IN: 26 plant structures; EXPRESSED DURING: 15 growth stages; CONTAINS InterPro DOMAIN/s: Chromo domain (InterPro:IPR000953), SNF2-related (InterPro:IPR000330), Homeodomain-like …	3	5	7	7	0	0	0	0
AT5G44200	9	0	6.453	5.323e-06	0.0003713	CBP20	20	7	5	4	0	0	0	0
AT5G42920	7.5	0	5.884	9.381e-06	0.0006122	THO5A	8	1	16	5	0	0	0	0
AT3G07030	4.8	0	5.254	1.366e-05	0.0008374	"Alba DNA/RNA-binding protein; FUNCTIONS IN: nucleic acid binding; EXPRESSED IN: 24 plant structures; EXPRESSED DURING: 15 growth stages; CONTAINS InterPro DOMAIN/s: Alba, DNA/RNA-binding protein (InterPro:IPR002775); BEST Arabidopsis thaliana protein match is: Alba DNA/RNA-binding protein (TAIR:AT1G76010.1); Has 449 Blast hits to 441 proteins in 135 species: Archae - 3; Bacteria - 20; Metazoa - …	4	2	5	8	0	0	0	0
AT5G22040	4.5	0	5.332	2.609e-05	0.001466	"unknown protein; Has 30201 Blast hits to 17322 proteins in 780 species: Archae - 12; Bacteria - 1396; Metazoa - 17338; Fungi - 3422; Plants - 5037; Viruses - 0; Other Eukaryotes - 2996 (source: NCBI BLink)."	6	4	4	4	0	0	0	0
AT5G48160	7.2	0	6.344	2.77e-05	0.001475	"OBERON2 (OBE2); FUNCTIONS IN: zinc ion binding; INVOLVED IN: in 6 processes; LOCATED IN: nucleus; EXPRESSED IN: 6 plant structures; EXPRESSED DURING: seedling growth, C globular stage, B proembryo stage, D bilateral stage, E expanded cotyledon stage; CONTAINS InterPro DOMAIN/s: Protein of unknown function DUF1423, plant (InterPro:IPR004082), Zinc finger, PHD-type (InterPro:IPR001965); BEST Arabi…	10	13	2	4	0	0	0	0
AT1G67210	5.8	0	5.831	3.109e-05	0.001613	ZCCHC8B	11	6	3	3	0	0	0	0
AT5G40490	21.2	1.5	3.58	5.37e-05	0.00265	"RNA-binding (RRM/RBD/RNP motifs) family protein; FUNCTIONS IN: RNA binding, nucleotide binding, nucleic acid binding; INVOLVED IN: biological_process unknown; LOCATED IN: cellular_component unknown; EXPRESSED IN: 21 plant structures; EXPRESSED DURING: 13 growth stages; CONTAINS InterPro DOMAIN/s: RNA recognition motif, RNP-1 (InterPro:IPR000504), Nucleotide-binding, alpha-beta plait (InterPro:IP…	28	7	18	32	5	1	0	0
AT5G14610	22.2	3	3.115	5.97e-05	0.002809	"DEAD box RNA helicase family protein; FUNCTIONS IN: helicase activity, nucleic acid binding, ATP binding, ATP-dependent helicase activity; LOCATED IN: cellular_component unknown; EXPRESSED IN: 22 plant structures; EXPRESSED DURING: 12 growth stages; CONTAINS InterPro DOMAIN/s: RNA helicase, DEAD-box type, Q motif (InterPro:IPR014014), DNA/RNA helicase, DEAD/DEAH box type, N-terminal (InterPro:IP…	34	19	14	22	6	0	1	5
AT3G63500	5.2	0	5.607	5.942e-05	0.002809	"Protein of unknown function (DUF1423); CONTAINS InterPro DOMAIN/s: Protein of unknown function DUF1423, plant (InterPro:IPR004082); BEST Arabidopsis thaliana protein match is: Protein of unknown function (DUF1423) (TAIR:AT1G14740.1); Has 795 Blast hits to 695 proteins in 144 species: Archae - 6; Bacteria - 39; Metazoa - 207; Fungi - 61; Plants - 263; Viruses - 0; Other Eukaryotes - 219 (source: …	12	3	3	3	0	0	0	0
AT5G52530	4	0	5.049	8.366e-05	0.003846	"dentin sialophosphoprotein-related; Has 931 Blast hits to 739 proteins in 178 species: Archae - 6; Bacteria - 85; Metazoa - 392; Fungi - 124; Plants - 76; Viruses - 5; Other Eukaryotes - 243 (source: NCBI BLink)."	5	2	2	7	0	0	0	0
AT3G58570	48.5	7.5	2.605	9.428e-05	0.004238	"P-loop containing nucleoside triphosphate hydrolases superfamily protein; FUNCTIONS IN: helicase activity, ATP-dependent helicase activity, ATP binding, nucleic acid binding; LOCATED IN: chloroplast; EXPRESSED IN: 24 plant structures; EXPRESSED DURING: 15 growth stages; CONTAINS InterPro DOMAIN/s: RNA helicase, DEAD-box type, Q motif (InterPro:IPR014014), DNA/RNA helicase, DEAD/DEAH box type, N-…	64	34	34	62	16	4	4	6
AT3G60830	6.2	0.5	3.35	0.0001324	0.005466	"actin-related protein 7 (ARP7); CONTAINS InterPro DOMAIN/s: Actin/actin-like (InterPro:IPR004000); BEST Arabidopsis thaliana protein match is: actin 3 (TAIR:AT3G53750.1); Has 12219 Blast hits to 11995 proteins in 2504 species: Archae - 0; Bacteria - 50; Metazoa - 5224; Fungi - 3189; Plants - 1407; Viruses - 2; Other Eukaryotes - 2347 (source: NCBI BLink)."	6	3	9	7	1	0	1	0
AT3G02950	3.5	0	4.946	0.0001363	0.005513	THO7	2	4	4	4	0	0	0	0
AT4G28990	5.2	0.2	3.879	0.0001428	0.005665	"RNA-binding protein-related; FUNCTIONS IN: zinc ion binding; INVOLVED IN: biological_process unknown; LOCATED IN: intracellular; EXPRESSED IN: 21 plant structures; EXPRESSED DURING: 10 growth stages; CONTAINS InterPro DOMAIN/s: Zinc finger, RanBP2-type (InterPro:IPR001876); Has 2519 Blast hits to 1997 proteins in 235 species: Archae - 0; Bacteria - 103; Metazoa - 1014; Fungi - 334; Plants - 809;…	7	3	4	7	1	0	0	0
AT2G29550	24	8	1.619	0.0002005	0.007377	"tubulin beta-7 chain (TUB7); FUNCTIONS IN: structural constituent of cytoskeleton; INVOLVED IN: response to cadmium ion, microtubule-based process, response to salt stress; LOCATED IN: tubulin complex, cell wall, plasma membrane, vacuole; EXPRESSED IN: 26 plant structures; EXPRESSED DURING: 16 growth stages; CONTAINS InterPro DOMAIN/s: Beta tubulin (InterPro:IPR002453), Tubulin (InterPro:IPR0002…	23	18	27	28	9	2	11	10
AT2G46020	6	0.5	3.396	0.0001903	0.007377	BRM	5	6	6	7	1	0	0	1
AT1G01040	3.2	0	4.87	0.0003095	0.01013	DCL1	6	2	3	2	0	0	0	0
AT3G19390	2.8	0	4.505	0.0006545	0.01947	"Granulin repeat cysteine protease family protein; FUNCTIONS IN: cysteine-type endopeptidase activity, cysteine-type peptidase activity; INVOLVED IN: proteolysis; LOCATED IN: endomembrane system; EXPRESSED IN: 9 plant structures; EXPRESSED DURING: 4 anthesis, petal differentiation and expansion stage; CONTAINS InterPro DOMAIN/s: Peptidase C1A, papain (InterPro:IPR013128), Proteinase inhibitor I29…	1	2	3	5	0	0	0	0
AT5G02530	15.2	1.5	3.292	0.0006897	0.02022	THO4B	22	6	12	21	6	0	0	0
AT1G09770	5.2	0.5	3.329	0.001354	0.03603	CDC5	9	5	4	3	1	0	0	1
AT2G29580	2.2	0	4.349	0.001568	0.04118	"CCCH-type zinc fingerfamily protein with RNA-binding domain; FUNCTIONS IN: RNA binding, zinc ion binding, nucleotide binding, nucleic acid binding; EXPRESSED IN: 9 plant structures; EXPRESSED DURING: C globular stage, F mature embryo stage, petal differentiation and expansion stage, E expanded cotyledon stage, D bilateral stage; CONTAINS InterPro DOMAIN/s: Zinc finger, CCCH-type (InterPro:IPR000…	1	3	3	2	0	0	0	0
AT2G06990	2.2	0	4.287	0.001655	0.04238	HEN2	1	2	4	2	0	0	0	0
AT2G32000	4	0	4.768	0.001715	0.04336	"DNA topoisomerase, type IA, core; FUNCTIONS IN: DNA topoisomerase activity, DNA topoisomerase type I activity, DNA binding, nucleic acid binding; INVOLVED IN: DNA topological change, DNA unwinding involved in replication, DNA metabolic process; LOCATED IN: endomembrane system, chromosome; EXPRESSED IN: 22 plant structures; EXPRESSED DURING: 13 growth stages; CONTAINS InterPro DOMAIN/s: DNA topoi…	0	0	7	9	0	0	0	0
AT5G61020	2.2	0	4.484	0.001918	0.04619	"evolutionarily conserved C-terminal region 3 (ECT3); CONTAINS InterPro DOMAIN/s: YTH domain (InterPro:IPR007275); BEST Arabidopsis thaliana protein match is: evolutionarily conserved C-terminal region 2 (TAIR:AT3G13460.4); Has 1118 Blast hits to 1101 proteins in 185 species: Archae - 0; Bacteria - 4; Metazoa - 492; Fungi - 150; Plants - 353; Viruses - 0; Other Eukaryotes - 119 (source: NCBI BLin…	4	3	1	1	0	0	0	0
AT5G44340	24.5	6.5	1.806	0.001972	0.04672	"tubulin beta chain 4 (TUB4); FUNCTIONS IN: structural constituent of cytoskeleton; INVOLVED IN: microtubule-based process, protein polymerization, microtubule-based movement; LOCATED IN: tubulin complex, cell wall; EXPRESSED IN: 26 plant structures; EXPRESSED DURING: 16 growth stages; CONTAINS InterPro DOMAIN/s: Beta tubulin (InterPro:IPR002453), Tubulin (InterPro:IPR000217), Tubulin/FtsZ, GTPas…	10	7	35	46	7	0	10	9
AT3G58510	45.5	10.8	2.117	0.002119	0.04872	"DEA(D/H)-box RNA helicase family protein; FUNCTIONS IN: helicase activity, ATP-dependent helicase activity, ATP binding, nucleic acid binding; LOCATED IN: nucleolus, peroxisome, plasma membrane; EXPRESSED IN: 24 plant structures; EXPRESSED DURING: 15 growth stages; CONTAINS InterPro DOMAIN/s: RNA helicase, DEAD-box type, Q motif (InterPro:IPR014014), DNA/RNA helicase, DEAD/DEAH box type, N-termi…	65	21	45	51	29	2	7	5
AT1G26110	2.2	0	4.233	0.002284	0.05078	"decapping 5 (DCP5); CONTAINS InterPro DOMAIN/s: DFDF motif (InterPro:IPR019050), FFD/TFG box motif (InterPro:IPR019053); BEST Arabidopsis thaliana protein match is: decapping 5-like (TAIR:AT5G45330.1); Has 46741 Blast hits to 20189 proteins in 1086 species: Archae - 36; Bacteria - 10029; Metazoa - 17132; Fungi - 5632; Plants - 6968; Viruses - 649; Other Eukaryotes - 6295 (source: NCBI BLink)."	0	2	3	4	0	0	0	0
AT5G51120	2.2	0	4.233	0.002284	0.05078	"polyadenylate-binding protein 1 (PABN1); CONTAINS InterPro DOMAIN/s: RNA recognition motif, RNP-1 (InterPro:IPR000504), Nucleotide-binding, alpha-beta plait (InterPro:IPR012677); BEST Arabidopsis thaliana protein match is: RNA-binding (RRM/RBD/RNP motifs) family protein (TAIR:AT5G10350.1); Has 30201 Blast hits to 17322 proteins in 780 species: Archae - 12; Bacteria - 1396; Metazoa - 17338; Fungi…	0	2	3	4	0	0	0	0
AT5G04280	17.8	2.2	2.967	0.002911	0.06274	"RNA-binding (RRM/RBD/RNP motifs) family protein with retrovirus zinc finger-like domain; FUNCTIONS IN: RNA binding, zinc ion binding, nucleotide binding, nucleic acid binding; INVOLVED IN: biological_process unknown; LOCATED IN: nucleolus; EXPRESSED IN: 26 plant structures; EXPRESSED DURING: 14 growth stages; CONTAINS InterPro DOMAIN/s: RNA recognition motif, glycine rich protein (InterPro:IPR01…	17	9	18	27	9	0	0	0
AT3G06480	24.5	3.5	2.641	0.003065	0.06528	"DEAD box RNA helicase family protein; FUNCTIONS IN: helicase activity, nucleic acid binding, ATP binding, ATP-dependent helicase activity; INVOLVED IN: biological_process unknown; LOCATED IN: vacuole; EXPRESSED IN: 24 plant structures; EXPRESSED DURING: 15 growth stages; CONTAINS InterPro DOMAIN/s: DNA/RNA helicase, DEAD/DEAH box type, N-terminal (InterPro:IPR011545), RNA helicase, ATP-dependent…	15	7	32	44	0	1	1	12
AT5G64960	2	0	4.028	0.003286	0.06773	"cyclin dependent kinase group C2 (CDKC2); FUNCTIONS IN: kinase activity; INVOLVED IN: in 6 processes; LOCATED IN: cytosol, nuclear body, nucleus, microtubule, spliceosomal complex; EXPRESSED IN: 23 plant structures; EXPRESSED DURING: 10 growth stages; CONTAINS InterPro DOMAIN/s: Protein kinase, ATP binding site (InterPro:IPR017441), Protein kinase, catalytic domain (InterPro:IPR000719), Serine/t…	2	0	3	3	0	0	0	0
AT3G53460	7.5	1.5	2.279	0.00351	0.07031	"chloroplast RNA-binding protein 29 (CP29); FUNCTIONS IN: RNA binding, poly(U) RNA binding; LOCATED IN: thylakoid, chloroplast stroma, chloroplast; EXPRESSED IN: 25 plant structures; EXPRESSED DURING: 16 growth stages; CONTAINS InterPro DOMAIN/s: RNA recognition motif, RNP-1 (InterPro:IPR000504), Nucleotide-binding, alpha-beta plait (InterPro:IPR012677); BEST Arabidopsis thaliana protein match is…	4	6	8	12	4	0	0	2
AT1G20010	15	5.2	1.489	0.003754	0.07322	"tubulin beta-5 chain (TUB5); FUNCTIONS IN: structural constituent of cytoskeleton; INVOLVED IN: microtubule-based process; LOCATED IN: tubulin complex, cell wall, plasma membrane, chloroplast, membrane; EXPRESSED IN: 24 plant structures; EXPRESSED DURING: 13 growth stages; CONTAINS InterPro DOMAIN/s: Beta tubulin (InterPro:IPR002453), Tubulin (InterPro:IPR000217), Tubulin/FtsZ, GTPase domain (In…	8	8	20	24	5	0	8	8
AT2G27040	2	0	4.023	0.003764	0.07322	"ARGONAUTE 4 (AGO4); FUNCTIONS IN: siRNA binding; INVOLVED IN: in 6 processes; LOCATED IN: nuclear euchromatin, nucleolus, Cajal body; EXPRESSED IN: 24 plant structures; EXPRESSED DURING: 13 growth stages; CONTAINS InterPro DOMAIN/s: Domain of unknown function DUF1785 (InterPro:IPR014811), Stem cell self-renewal protein Piwi (InterPro:IPR003165), Argonaute/Dicer protein, PAZ (InterPro:IPR003100),…	1	1	1	5	0	0	0	0
AT4G00660	6.5	0.8	3.038	0.004219	0.07969	"RNAhelicase-like 8 (RH8); FUNCTIONS IN: helicase activity, nucleic acid binding, ATP binding, ATP-dependent helicase activity; INVOLVED IN: viral reproduction, virus-host interaction; EXPRESSED IN: 24 plant structures; EXPRESSED DURING: 15 growth stages; CONTAINS InterPro DOMAIN/s: RNA helicase, DEAD-box type, Q motif (InterPro:IPR014014), DNA/RNA helicase, DEAD/DEAH box type, N-terminal (InterP…	13	3	3	7	3	0	0	0
AT3G54230	3.5	0.2	3.166	0.004255	0.07969	"suppressor of abi3-5 (SUA); FUNCTIONS IN: nucleotide binding, zinc ion binding, nucleic acid binding; INVOLVED IN: nuclear mRNA splicing, via spliceosome; LOCATED IN: nucleus; EXPRESSED IN: 23 plant structures; EXPRESSED DURING: 14 growth stages; CONTAINS InterPro DOMAIN/s: RNA recognition motif, RNP-1 (InterPro:IPR000504), Nucleotide-binding, alpha-beta plait (InterPro:IPR012677), D111/G-patch …	3	0	5	6	1	0	0	0
AT5G12250	14.5	5.5	1.36	0.004345	0.08008	"beta-6 tubulin (TUB6); FUNCTIONS IN: structural constituent of cytoskeleton; INVOLVED IN: microtubule-based process, response to salt stress, response to cold; LOCATED IN: microtubule cytoskeleton, plasma membrane; EXPRESSED IN: 23 plant structures; EXPRESSED DURING: 13 growth stages; CONTAINS InterPro DOMAIN/s: Beta tubulin (InterPro:IPR002453), Tubulin (InterPro:IPR000217), Tubulin/FtsZ, GTPas…	15	8	17	18	5	2	8	7
AT1G43190	8.2	1	3.097	0.004354	0.08008	"polypyrimidine tract-binding protein 3 (PTB3); FUNCTIONS IN: RNA binding, nucleotide binding, nucleic acid binding; INVOLVED IN: regulation of RNA splicing, regulation of translation; LOCATED IN: nucleus, cytoplasmic mRNA processing body, cytoplasm; EXPRESSED IN: 24 plant structures; EXPRESSED DURING: 14 growth stages; CONTAINS InterPro DOMAIN/s: RNA recognition motif, RNP-1 (InterPro:IPR000504)…	21	4	3	5	2	0	2	0
AT5G63120	16.8	2	3.09	0.005124	0.09014	"P-loop containing nucleoside triphosphate hydrolases superfamily protein; FUNCTIONS IN: helicase activity, ATP-dependent helicase activity, nucleic acid binding, ATP binding; EXPRESSED IN: 22 plant structures; EXPRESSED DURING: 10 growth stages; CONTAINS InterPro DOMAIN/s: RNA helicase, DEAD-box type, Q motif (InterPro:IPR014014), DNA/RNA helicase, DEAD/DEAH box type, N-terminal (InterPro:IPR011…	28	26	4	9	4	2	1	1
AT4G20890	21	5.8	1.734	0.005433	0.0916	"tubulin beta-9 chain (TUB9); FUNCTIONS IN: structural molecule activity, GTP binding, GTPase activity; INVOLVED IN: response to cadmium ion; LOCATED IN: tubulin complex, chloroplast, plasma membrane; EXPRESSED IN: 27 plant structures; EXPRESSED DURING: 15 growth stages; CONTAINS InterPro DOMAIN/s: Beta tubulin (InterPro:IPR002453), Tubulin (InterPro:IPR000217), Tubulin/FtsZ, GTPase domain (Inter…	8	5	31	40	7	0	9	7
AT1G75780	14.8	6	1.269	0.005931	0.09676	"tubulin beta-1 chain (TUB1); FUNCTIONS IN: structural molecule activity, GTP binding, GTPase activity; INVOLVED IN: response to light stimulus, unidimensional cell growth; LOCATED IN: vacuole; EXPRESSED IN: 24 plant structures; EXPRESSED DURING: 15 growth stages; CONTAINS InterPro DOMAIN/s: Beta tubulin (InterPro:IPR002453), Tubulin (InterPro:IPR000217), Tubulin/FtsZ, GTPase domain (InterPro:IPR…	11	6	20	22	7	0	8	9
AT1G70550	2	0	4.28	0.005899	0.09676	"Protein of Unknown Function (DUF239); CONTAINS InterPro DOMAIN/s: Protein of unknown function DUF239, plant (InterPro:IPR004314); BEST Arabidopsis thaliana protein match is: Protein of Unknown Function (DUF239) (TAIR:AT1G23340.2); Has 775 Blast hits to 727 proteins in 29 species: Archae - 0; Bacteria - 13; Metazoa - 0; Fungi - 10; Plants - 752; Viruses - 0; Other Eukaryotes - 0 (source: NCBI BLi…	6	1	0	1	0	0	0	0
AT3G25840	1.8	0	3.857	0.006041	0.09698	"Protein kinase superfamily protein; FUNCTIONS IN: protein serine/threonine kinase activity, protein kinase activity, ATP binding; INVOLVED IN: protein amino acid phosphorylation; LOCATED IN: nucleus; EXPRESSED IN: 25 plant structures; EXPRESSED DURING: 15 growth stages; CONTAINS InterPro DOMAIN/s: Protein kinase, catalytic domain (InterPro:IPR000719), Serine/threonine-protein kinase domain (Inte…	0	1	3	3	0	0	0	0
AT3G25050	5.5	1	2.305	0.006212	0.09894	"xyloglucan endotransglucosylase/hydrolase 3 (XTH3); FUNCTIONS IN: hydrolase activity, acting on glycosyl bonds, xyloglucan:xyloglucosyl transferase activity; INVOLVED IN: photoperiodism, flowering, plant-type cell wall biogenesis; LOCATED IN: endomembrane system, cell wall, apoplast; EXPRESSED IN: petal, leaf whorl, sepal, flower; EXPRESSED DURING: 4 anthesis, petal differentiation and expansion…	7	2	3	10	2	0	1	1
AT4G32570	1.8	0	3.802	0.006464	0.1022	"TIFY domain protein 8 (TIFY8); CONTAINS InterPro DOMAIN/s: Tify (InterPro:IPR010399); Has 30201 Blast hits to 17322 proteins in 780 species: Archae - 12; Bacteria - 1396; Metazoa - 17338; Fungi - 3422; Plants - 5037; Viruses - 0; Other Eukaryotes - 2996 (source: NCBI BLink)."	1	0	2	4	0	0	0	0
AT4G38130	5.2	0.8	2.945	0.007081	0.1077	"histone deacetylase 1 (HD1); CONTAINS InterPro DOMAIN/s: Histone deacetylase (InterPro:IPR003084), Histone deacetylase superfamily (InterPro:IPR000286); BEST Arabidopsis thaliana protein match is: histone deacetylase 6 (TAIR:AT5G63110.1); Has 8765 Blast hits to 8554 proteins in 1452 species: Archae - 219; Bacteria - 3185; Metazoa - 1529; Fungi - 558; Plants - 480; Viruses - 0; Other Eukaryotes -…	9	7	2	3	2	0	1	0
AT2G31980	2.8	0.2	3.01	0.00708	0.1077	"PHYTOCYSTATIN 2 (CYS2); FUNCTIONS IN: cysteine-type endopeptidase inhibitor activity; INVOLVED IN: biological_process unknown; LOCATED IN: endomembrane system; EXPRESSED IN: 18 plant structures; EXPRESSED DURING: 11 growth stages; CONTAINS InterPro DOMAIN/s: Proteinase inhibitor I25, cystatin, conserved site (InterPro:IPR018073), Proteinase inhibitor I25, cystatin (InterPro:IPR000010), Proteinas…	2	3	2	4	0	0	0	1
AT1G55150	2	0	3.87	0.008217	0.1187	"DEA(D/H)-box RNA helicase family protein; FUNCTIONS IN: helicase activity, ATP-dependent helicase activity, ATP binding, nucleic acid binding; LOCATED IN: cellular_component unknown; EXPRESSED IN: 22 plant structures; EXPRESSED DURING: 13 growth stages; CONTAINS InterPro DOMAIN/s: RNA helicase, DEAD-box type, Q motif (InterPro:IPR014014), DNA/RNA helicase, DEAD/DEAH box type, N-terminal (InterPr…	0	0	2	6	0	0	0	0
AT4G39260	31.8	9	1.674	0.008633	0.1203	"cold, circadian rhythm, and RNA binding 1 (CCR1); FUNCTIONS IN: RNA binding, nucleotide binding, nucleic acid binding; INVOLVED IN: response to zinc ion, response to salt stress, response to cold, circadian rhythm, innate immune response; LOCATED IN: nucleolus, cell wall, peroxisome, plasma membrane, chloroplast; EXPRESSED IN: 28 plant structures; EXPRESSED DURING: 16 growth stages; CONTAINS Int…	17	34	29	47	9	6	10	11
AT5G58470	6.8	1	2.871	0.009117	0.1215	"TBP-associated factor 15B (TAF15b); FUNCTIONS IN: binding, nucleotide binding, zinc ion binding, nucleic acid binding; INVOLVED IN: biological_process unknown; LOCATED IN: chloroplast; EXPRESSED IN: 22 plant structures; EXPRESSED DURING: 13 growth stages; CONTAINS InterPro DOMAIN/s: RNA recognition motif, RNP-1 (InterPro:IPR000504), Nucleotide-binding, alpha-beta plait (InterPro:IPR012677), Zinc…	3	10	4	10	4	0	0	0
AT5G11170	1.8	0	3.769	0.009139	0.1215	"DEAD/DEAH box RNA helicase family protein ; FUNCTIONS IN: helicase activity, ATP-dependent helicase activity, nucleic acid binding, ATP binding; INVOLVED IN: response to cadmium ion; LOCATED IN: nucleolus; EXPRESSED IN: guard cell, root, cultured cell; CONTAINS InterPro DOMAIN/s: DNA/RNA helicase, DEAD/DEAH box type, N-terminal (InterPro:IPR011545), RNA helicase, DEAD-box type, Q motif (InterPro…	0	0	4	3	0	0	0	0
AT1G60650	1.8	0	3.897	0.009251	0.1215	"RNA-binding (RRM/RBD/RNP motifs) family protein with retrovirus zinc finger-like domain; FUNCTIONS IN: RNA binding, nucleotide binding, zinc ion binding, nucleic acid binding; INVOLVED IN: biological_process unknown; LOCATED IN: cellular_component unknown; EXPRESSED IN: 21 plant structures; EXPRESSED DURING: 10 growth stages; CONTAINS InterPro DOMAIN/s: RNA recognition motif, RNP-1 (InterPro:IPR…	4	0	0	3	0	0	0	0
AT4G18040	1.5	0	3.667	0.008965	0.1215	"eukaryotic translation initiation factor 4E (EIF4E); CONTAINS InterPro DOMAIN/s: Eukaryotic translation initiation factor 4E (eIF-4E) (InterPro:IPR001040), Eukaryotic translation initiation factor 4E (eIF-4E), conserved site (InterPro:IPR019770); BEST Arabidopsis thaliana protein match is: Eukaryotic initiation factor 4E protein (TAIR:AT1G29550.1); Has 1807 Blast hits to 1807 proteins in 277 spe…	2	0	2	2	0	0	0	0
AT1G14510	1.5	0	3.85	0.00911	0.1215	"alfin-like 7 (AL7); CONTAINS InterPro DOMAIN/s: Zinc finger, PHD-type, conserved site (InterPro:IPR019786), Protein of unknown function DUF3594 (InterPro:IPR021998), Zinc finger, PHD-type (InterPro:IPR001965), Zinc finger, FYVE/PHD-type (InterPro:IPR011011), Zinc finger, PHD-finger (InterPro:IPR019787); BEST Arabidopsis thaliana protein match is: alfin-like 6 (TAIR:AT2G02470.1); Has 1825 Blast h…	0	3	1	2	0	0	0	0
AT1G32790	1.5	0	3.715	0.009508	0.1225	"CTC-interacting domain 11 (CID11); FUNCTIONS IN: RNA binding, nucleotide binding, nucleic acid binding; INVOLVED IN: biological_process unknown; EXPRESSED IN: 22 plant structures; EXPRESSED DURING: 13 growth stages; CONTAINS InterPro DOMAIN/s: RNA recognition motif, RNP-1 (InterPro:IPR000504), Nucleotide-binding, alpha-beta plait (InterPro:IPR012677), Ataxin-2, C-terminal (InterPro:IPR009818); B…	3	0	2	1	0	0	0	0
AT2G36870	3.8	0.5	2.508	0.009614	0.1231	"xyloglucan endotransglucosylase/hydrolase 32 (XTH32); FUNCTIONS IN: hydrolase activity, acting on glycosyl bonds, hydrolase activity, hydrolyzing O-glycosyl compounds, xyloglucan:xyloglucosyl transferase activity; INVOLVED IN: carbohydrate metabolic process, cellular glucan metabolic process; LOCATED IN: endomembrane system, cell wall, apoplast; EXPRESSED IN: 19 plant structures; EXPRESSED DURIN…	3	2	3	7	0	1	1	0
AT2G34160	13.2	4.2	1.787	0.00999	0.1253	"Alba DNA/RNA-binding protein; FUNCTIONS IN: nucleic acid binding; INVOLVED IN: biological_process unknown; LOCATED IN: cellular_component unknown; EXPRESSED IN: 23 plant structures; EXPRESSED DURING: 13 growth stages; CONTAINS InterPro DOMAIN/s: Alba, DNA/RNA-binding protein (InterPro:IPR002775), Uncharacterised conserved protein UCP030333, DNA/RNA-binding Alba-related (InterPro:IPR014560); BEST…	22	8	9	14	9	0	4	4
AT1G27430	1.8	0	4.01	0.01003	0.1253	"GYF domain-containing protein; CONTAINS InterPro DOMAIN/s: GYF (InterPro:IPR003169); BEST Arabidopsis thaliana protein match is: GYF domain-containing protein (TAIR:AT1G24300.1); Has 16615 Blast hits to 9086 proteins in 533 species: Archae - 0; Bacteria - 846; Metazoa - 6412; Fungi - 1516; Plants - 946; Viruses - 78; Other Eukaryotes - 6817 (source: NCBI BLink)."	5	0	2	0	0	0	0	0
AT2G24590	9.5	3	1.593	0.01029	0.1274	"RNA recognition motif and CCHC-type zinc finger domains containing protein; FUNCTIONS IN: zinc ion binding, nucleotide binding, nucleic acid binding; INVOLVED IN: RNA splicing; LOCATED IN: nucleolus; EXPRESSED IN: 25 plant structures; EXPRESSED DURING: 13 growth stages; CONTAINS InterPro DOMAIN/s: RNA recognition motif, RNP-1 (InterPro:IPR000504), Nucleotide-binding, alpha-beta plait (InterPro:I…	4	5	12	17	5	0	3	4
AT4G19600	1.5	0	3.852	0.01033	0.1274	"CYCT1;4; FUNCTIONS IN: cyclin-dependent protein kinase activity; INVOLVED IN: regulation of cell cycle, response to virus, trichome morphogenesis, leaf development; LOCATED IN: nucleus; EXPRESSED IN: 25 plant structures; EXPRESSED DURING: 15 growth stages; CONTAINS InterPro DOMAIN/s: Cyclin, C-terminal (InterPro:IPR004367), Cyclin-like (InterPro:IPR011028), Transcription regulator cyclin (InterP…	4	1	0	1	0	0	0	0
AT1G47128	3.8	0.5	2.627	0.01052	0.129	"responsive to dehydration 21 (RD21); FUNCTIONS IN: cysteine-type endopeptidase activity, cysteine-type peptidase activity; INVOLVED IN: response to water deprivation; LOCATED IN: apoplast, chloroplast, vacuole; EXPRESSED IN: 23 plant structures; EXPRESSED DURING: 13 growth stages; CONTAINS InterPro DOMAIN/s: Peptidase C1A, papain (InterPro:IPR013128), Proteinase inhibitor I29, cathepsin propepti…	5	1	6	3	0	0	2	0
AT5G56130	12.8	2	2.19	0.0106	0.1292	THO3	10	10	16	15	2	4	1	1
AT5G55670	15.2	2.8	2.531	0.01069	0.1295	"RNA-binding (RRM/RBD/RNP motifs) family protein; FUNCTIONS IN: RNA binding, nucleotide binding, nucleic acid binding; INVOLVED IN: biological_process unknown; LOCATED IN: cellular_component unknown; EXPRESSED IN: 23 plant structures; EXPRESSED DURING: 14 growth stages; CONTAINS InterPro DOMAIN/s: RNA recognition motif, RNP-1 (InterPro:IPR000504), Nucleotide-binding, alpha-beta plait (InterPro:IP…	35	9	5	12	8	1	1	1
AT1G48410	14	4.8	1.596	0.01135	0.1343	"ARGONAUTE 1 (AGO1); FUNCTIONS IN: protein binding, endoribonuclease activity, siRNA binding, miRNA binding; INVOLVED IN: in 11 processes; LOCATED IN: cytosol, nucleus, cytoplasm; EXPRESSED IN: 25 plant structures; EXPRESSED DURING: 13 growth stages; CONTAINS InterPro DOMAIN/s: Domain of unknown function DUF1785 (InterPro:IPR014811), Stem cell self-renewal protein Piwi (InterPro:IPR003165), Argon…	5	14	14	23	5	1	6	7
AT1G78830	2.5	0.2	2.818	0.01131	0.1343	"Curculin-like (mannose-binding) lectin family protein; FUNCTIONS IN: sugar binding; LOCATED IN: apoplast, cell wall, plasma membrane, plant-type cell wall; EXPRESSED IN: leaf; CONTAINS InterPro DOMAIN/s: Curculin-like (mannose-binding) lectin (InterPro:IPR001480), PAN-2 domain (InterPro:IPR013227); BEST Arabidopsis thaliana protein match is: D-mannose binding lectin protein with Apple-like carbo…	3	1	3	3	0	0	0	1
AT1G10170	1.5	0	4.033	0.01204	0.1399	"NF-X-like 1 (NFXL1); FUNCTIONS IN: zinc ion binding, sequence-specific DNA binding transcription factor activity; INVOLVED IN: in 6 processes; LOCATED IN: nucleus; EXPRESSED IN: 27 plant structures; EXPRESSED DURING: 15 growth stages; CONTAINS InterPro DOMAIN/s: Zinc finger, NF-X1-type (InterPro:IPR000967), Zinc finger, PHD-type, conserved site (InterPro:IPR019786), Zinc finger, RING-type (Inter…	4	2	0	0	0	0	0	0
AT1G29250	27	10.2	1.552	0.01229	0.1405	"Alba DNA/RNA-binding protein; FUNCTIONS IN: nucleic acid binding; INVOLVED IN: biological_process unknown; LOCATED IN: plasma membrane, nucleus; EXPRESSED IN: 23 plant structures; EXPRESSED DURING: 14 growth stages; CONTAINS InterPro DOMAIN/s: Alba, DNA/RNA-binding protein (InterPro:IPR002775), Uncharacterised conserved protein UCP030333, DNA/RNA-binding Alba-related (InterPro:IPR014560); BEST A…	47	14	20	27	20	1	10	10
AT2G46780	1.2	0	3.52	0.01373	0.1501	"RNA-binding (RRM/RBD/RNP motifs) family protein; FUNCTIONS IN: RNA binding, nucleotide binding, nucleic acid binding; INVOLVED IN: biological_process unknown; LOCATED IN: cellular_component unknown; EXPRESSED IN: 22 plant structures; EXPRESSED DURING: 13 growth stages; CONTAINS InterPro DOMAIN/s: RNA recognition motif, RNP-1 (InterPro:IPR000504), Nucleotide-binding, alpha-beta plait (InterPro:IP…	2	1	1	1	0	0	0	0
AT3G62330	3	0.2	3.143	0.01394	0.1516	"Zinc knuckle (CCHC-type) family protein; FUNCTIONS IN: zinc ion binding, nucleic acid binding; INVOLVED IN: biological_process unknown; LOCATED IN: cellular_component unknown; EXPRESSED IN: 22 plant structures; EXPRESSED DURING: 13 growth stages; CONTAINS InterPro DOMAIN/s: Zinc finger, CCHC-type (InterPro:IPR001878); Has 1256 Blast hits to 1123 proteins in 138 species: Archae - 0; Bacteria - 13…	4	5	1	2	0	1	0	0
AT1G78060	3.8	0.5	2.547	0.01415	0.1522	"Glycosyl hydrolase family protein; FUNCTIONS IN: hydrolase activity, hydrolyzing O-glycosyl compounds; INVOLVED IN: carbohydrate metabolic process; LOCATED IN: apoplast, cell wall, chloroplast, plant-type cell wall; EXPRESSED IN: 22 plant structures; EXPRESSED DURING: 13 growth stages; CONTAINS InterPro DOMAIN/s: Glycoside hydrolase, family 3, N-terminal (InterPro:IPR001764), Glycoside hydrolase…	3	0	6	6	0	0	0	2
AT4G27490	1.8	0	4.728	0.01544	0.1619	"3'-5'-exoribonuclease family protein; FUNCTIONS IN: 3'-5'-exoribonuclease activity, RNA binding; INVOLVED IN: RNA processing; LOCATED IN: cellular_component unknown; CONTAINS InterPro DOMAIN/s: Exoribonuclease, phosphorolytic domain 2 (InterPro:IPR015847), Exoribonuclease, phosphorolytic domain 1 (InterPro:IPR001247), Ribosomal protein S5 domain 2-type fold (InterPro:IPR020568); BEST Arabidopsis…	0	7	0	0	0	0	0	0
AT3G04610	1.5	0	3.804	0.01559	0.1625	"flowering locus KH domain (FLK); FUNCTIONS IN: RNA binding, nucleic acid binding; INVOLVED IN: positive regulation of flower development; LOCATED IN: nucleus; EXPRESSED IN: 23 plant structures; EXPRESSED DURING: 13 growth stages; CONTAINS InterPro DOMAIN/s: K Homology, type 1, subgroup (InterPro:IPR018111), K Homology (InterPro:IPR004087), K Homology, type 1 (InterPro:IPR004088); BEST Arabidopsi…	5	0	0	1	0	0	0	0
AT2G21060	8.5	2.2	1.992	0.0158	0.1629	"glycine-rich protein 2B (GRP2B); FUNCTIONS IN: DNA binding, zinc ion binding, nucleic acid binding; INVOLVED IN: regulation of transcription, DNA-dependent; LOCATED IN: cellular_component unknown; EXPRESSED IN: 22 plant structures; EXPRESSED DURING: 13 growth stages; CONTAINS InterPro DOMAIN/s: Nucleic acid-binding, OB-fold (InterPro:IPR012340), Cold-shock conserved site (InterPro:IPR019844), Zi…	13	5	7	9	7	0	1	1
AT3G51600	4.8	0.8	2.875	0.01675	0.1712	"lipid transfer protein 5 (LTP5); FUNCTIONS IN: lipid transporter activity; INVOLVED IN: lipid transport; LOCATED IN: cell wall; EXPRESSED IN: 21 plant structures; EXPRESSED DURING: 13 growth stages; CONTAINS InterPro DOMAIN/s: Bifunctional inhibitor/plant lipid transfer protein/seed storage (InterPro:IPR016140), Plant lipid transfer protein/seed storage/trypsin-alpha amylase inhibitor (InterPro:…	8	7	2	2	3	0	0	0
AT3G10380	1.2	0	3.379	0.01775	0.1789	"subunit of exocyst complex 8 (SEC8); INVOLVED IN: pollen germination, mucilage biosynthetic process involved in seed coat development, pollen tube growth; LOCATED IN: cytosol, plasma membrane, exocyst; EXPRESSED IN: 25 plant structures; EXPRESSED DURING: 13 growth stages; CONTAINS InterPro DOMAIN/s: Sec8 exocyst complex component specific domain (InterPro:IPR007191); Has 454 Blast hits to 346 pr…	1	0	1	3	0	0	0	0
AT3G22330	75.5	13.5	1.923	0.01887	0.1818	"putative mitochondrial RNA helicase 2 (PMH2); FUNCTIONS IN: helicase activity, ATP-dependent helicase activity, ATP binding, nucleic acid binding; INVOLVED IN: response to cold, Group II intron splicing; LOCATED IN: mitochondrion, nucleolus, cell wall, protein complex; EXPRESSED IN: guard cell; CONTAINS InterPro DOMAIN/s: RNA helicase, DEAD-box type, Q motif (InterPro:IPR014014), DNA/RNA helicas…	103	48	52	99	26	13	5	10
AT4G24280	4	0.5	2.549	0.01887	0.1818	"chloroplast heat shock protein 70-1 (cpHsc70-1); FUNCTIONS IN: protein binding, ATP binding; INVOLVED IN: protein folding, response to cadmium ion, protein targeting to chloroplast, response to cold; LOCATED IN: in 7 components; EXPRESSED IN: 26 plant structures; EXPRESSED DURING: 14 growth stages; CONTAINS InterPro DOMAIN/s: Heat shock protein 70, conserved site (InterPro:IPR018181), Chaperone …	1	0	8	7	0	0	1	1
AT1G20220	9	1.5	2.481	0.01919	0.1832	"Alba DNA/RNA-binding protein; FUNCTIONS IN: nucleic acid binding; INVOLVED IN: biological_process unknown; LOCATED IN: plant-type cell wall; EXPRESSED IN: 25 plant structures; EXPRESSED DURING: 15 growth stages; CONTAINS InterPro DOMAIN/s: Alba, DNA/RNA-binding protein (InterPro:IPR002775); BEST Arabidopsis thaliana protein match is: Alba DNA/RNA-binding protein (TAIR:AT1G76010.1); Has 46942 Bla…	14	12	4	6	3	2	0	1
AT3G13224	1.2	0	3.704	0.0195	0.1835	"RNA-binding (RRM/RBD/RNP motifs) family protein; FUNCTIONS IN: RNA binding, nucleotide binding, nucleic acid binding; INVOLVED IN: biological_process unknown; LOCATED IN: cellular_component unknown; EXPRESSED IN: cultured cell; CONTAINS InterPro DOMAIN/s: RNA recognition motif, RNP-1 (InterPro:IPR000504), Nucleotide-binding, alpha-beta plait (InterPro:IPR012677); BEST Arabidopsis thaliana protei…	4	1	0	0	0	0	0	0
AT5G13010	1	0	3.499	0.01994	0.1842	"embryo defective 3011 (EMB3011); FUNCTIONS IN: RNA helicase activity, helicase activity, nucleic acid binding, ATP-dependent helicase activity, ATP binding; INVOLVED IN: embryo development ending in seed dormancy; LOCATED IN: cellular_component unknown; EXPRESSED IN: 25 plant structures; EXPRESSED DURING: 15 growth stages; CONTAINS InterPro DOMAIN/s: Helicase-associated domain (InterPro:IPR00750…	0	4	0	0	0	0	0	0
AT3G01540	22.8	4	2.057	0.02115	0.1927	"DEAD box RNA helicase 1 (DRH1); FUNCTIONS IN: ATPase activity, ATP-dependent RNA helicase activity; EXPRESSED IN: 25 plant structures; EXPRESSED DURING: 15 growth stages; CONTAINS InterPro DOMAIN/s: DNA/RNA helicase, DEAD/DEAH box type, N-terminal (InterPro:IPR011545), RNA helicase, ATP-dependent, DEAD-box, conserved site (InterPro:IPR000629), RNA helicase, DEAD-box type, Q motif (InterPro:IPR01…	37	15	15	24	7	5	1	3
AT3G61240	6.2	1.2	2.348	0.02265	0.2046	"DEA(D/H)-box RNA helicase family protein; FUNCTIONS IN: helicase activity, ATP-dependent helicase activity, ATP binding, nucleic acid binding; EXPRESSED IN: 24 plant structures; EXPRESSED DURING: 13 growth stages; CONTAINS InterPro DOMAIN/s: RNA helicase, DEAD-box type, Q motif (InterPro:IPR014014), DNA/RNA helicase, DEAD/DEAH box type, N-terminal (InterPro:IPR011545), RNA helicase, ATP-dependen…	10	4	3	8	5	0	0	0
AT1G09020	1	0	3.386	0.02319	0.2085	"homolog of yeast sucrose nonfermenting 4 (SNF4); CONTAINS InterPro DOMAIN/s: Cystathionine beta-synthase, core (InterPro:IPR000644); BEST Arabidopsis thaliana protein match is: 5'-AMP-activated protein kinase-related (TAIR:AT1G27070.1); Has 1379 Blast hits to 1368 proteins in 272 species: Archae - 14; Bacteria - 104; Metazoa - 613; Fungi - 295; Plants - 229; Viruses - 0; Other Eukaryotes - 124 (…	2	2	0	0	0	0	0	0
AT4G27060	1	0	3.372	0.02385	0.2135	"TORTIFOLIA 1 (TOR1); CONTAINS InterPro DOMAIN/s: Armadillo-like helical (InterPro:IPR011989), Armadillo-type fold (InterPro:IPR016024); BEST Arabidopsis thaliana protein match is: ARM repeat superfamily protein (TAIR:AT1G50890.1); Has 232 Blast hits to 225 proteins in 36 species: Archae - 2; Bacteria - 8; Metazoa - 6; Fungi - 6; Plants - 191; Viruses - 0; Other Eukaryotes - 19 (source: NCBI BLin…	0	3	0	1	0	0	0	0
AT3G66652	1	0	3.332	0.02491	0.221	"fip1 motif-containing protein; CONTAINS InterPro DOMAIN/s: Fip1 (InterPro:IPR007854); BEST Arabidopsis thaliana protein match is: homolog of yeast FIP1 [V] (TAIR:AT5G58040.1); Has 1059 Blast hits to 916 proteins in 236 species: Archae - 0; Bacteria - 82; Metazoa - 441; Fungi - 209; Plants - 110; Viruses - 0; Other Eukaryotes - 217 (source: NCBI BLink)."	3	1	0	0	0	0	0	0
AT4G37910	8.2	2.5	1.617	0.02559	0.225	"mitochondrial heat shock protein 70-1 (mtHsc70-1); FUNCTIONS IN: zinc ion binding, ATP binding; INVOLVED IN: protein folding, response to cadmium ion, response to salt stress; LOCATED IN: mitochondrion, cell wall, plasma membrane, mitochondrial matrix; EXPRESSED IN: 26 plant structures; EXPRESSED DURING: 15 growth stages; CONTAINS InterPro DOMAIN/s: Heat shock protein 70, conserved site (InterPr…	3	3	13	14	1	0	4	5
AT3G05660	1	0	3.278	0.02703	0.2367	"receptor like protein 33 (RLP33); FUNCTIONS IN: kinase activity; INVOLVED IN: signal transduction, defense response; LOCATED IN: chloroplast; EXPRESSED IN: 10 plant structures; EXPRESSED DURING: 10 growth stages; CONTAINS InterPro DOMAIN/s: Leucine-rich repeat, typical subtype (InterPro:IPR003591), Leucine-rich repeat-containing N-terminal domain, type 2 (InterPro:IPR013210), Leucine-rich repeat…	0	2	1	1	0	0	0	0
AT5G15020	2.8	0.5	2.307	0.028	0.2442	"SIN3-like 2 (SNL2); FUNCTIONS IN: molecular_function unknown; INVOLVED IN: regulation of transcription, DNA-dependent; LOCATED IN: nucleus; EXPRESSED IN: 24 plant structures; EXPRESSED DURING: 13 growth stages; CONTAINS InterPro DOMAIN/s: Histone deacetylase interacting (InterPro:IPR013194), Paired amphipathic helix (InterPro:IPR003822); BEST Arabidopsis thaliana protein match is: SIN3-like 1 (T…	3	3	2	3	2	0	0	0
AT5G09880	4.2	1	1.876	0.02843	0.2469	"Splicing factor, CC1-like; FUNCTIONS IN: RNA binding, nucleotide binding, nucleic acid binding; INVOLVED IN: mRNA processing; LOCATED IN: nucleus; EXPRESSED IN: 25 plant structures; EXPRESSED DURING: 15 growth stages; CONTAINS InterPro DOMAIN/s: RNA recognition motif, RNP-1 (InterPro:IPR000504), Splicing factor, CC1-like (InterPro:IPR006509), Nucleotide-binding, alpha-beta plait (InterPro:IPR012…	2	3	6	6	0	1	2	1
AT4G31580	8.8	3.2	1.36	0.02884	0.2488	"serine/arginine-rich 22 (SRZ-22); FUNCTIONS IN: protein binding; INVOLVED IN: nuclear mRNA splicing, via spliceosome, RNA splicing; LOCATED IN: nuclear speck, nucleolus, nucleus; EXPRESSED IN: 26 plant structures; EXPRESSED DURING: 14 growth stages; CONTAINS InterPro DOMAIN/s: RNA recognition motif, RNP-1 (InterPro:IPR000504), Nucleotide-binding, alpha-beta plait (InterPro:IPR012677), Zinc finge…	4	4	10	17	4	0	3	6
AT5G45190	8.5	1	3.535	0.02942	0.2488	"Cyclin family protein; FUNCTIONS IN: cyclin-dependent protein kinase activity; INVOLVED IN: in 6 processes; EXPRESSED IN: 25 plant structures; EXPRESSED DURING: 15 growth stages; CONTAINS InterPro DOMAIN/s: Cyclin-like (InterPro:IPR011028), Transcription regulator cyclin (InterPro:IPR015429), Cyclin-related (InterPro:IPR013763), Cyclin, N-terminal (InterPro:IPR006671), Cyclin (InterPro:IPR006670…	20	13	0	1	4	0	0	0
AT2G02470	1.2	0	3.642	0.02913	0.2488	"alfin-like 6 (AL6); CONTAINS InterPro DOMAIN/s: Zinc finger, PHD-type, conserved site (InterPro:IPR019786), Zinc finger, PHD-type (InterPro:IPR001965), Protein of unknown function DUF3594 (InterPro:IPR021998), Zinc finger, FYVE/PHD-type (InterPro:IPR011011), Zinc finger, PHD-finger (InterPro:IPR019787); BEST Arabidopsis thaliana protein match is: alfin-like 7 (TAIR:AT1G14510.1); Has 1820 Blast h…	5	0	0	0	0	0	0	0
AT2G44710	1.2	0	3.642	0.02913	0.2488	"RNA-binding (RRM/RBD/RNP motifs) family protein; FUNCTIONS IN: RNA binding, nucleotide binding, nucleic acid binding; EXPRESSED IN: 22 plant structures; EXPRESSED DURING: 12 growth stages; CONTAINS InterPro DOMAIN/s: RNA recognition motif, RNP-1 (InterPro:IPR000504), Nucleotide-binding, alpha-beta plait (InterPro:IPR012677); BEST Arabidopsis thaliana protein match is: RNA-binding (RRM/RBD/RNP mo…	5	0	0	0	0	0	0	0
AT1G73620	4	1	2.044	0.03148	0.2517	"Pathogenesis-related thaumatin superfamily protein; INVOLVED IN: response to other organism; LOCATED IN: membrane; EXPRESSED IN: 17 plant structures; EXPRESSED DURING: 9 growth stages; CONTAINS InterPro DOMAIN/s: Thaumatin, conserved site (InterPro:IPR017949), Thaumatin, pathogenesis-related (InterPro:IPR001938); BEST Arabidopsis thaliana protein match is: Pathogenesis-related thaumatin superfam…	8	3	2	3	2	0	1	1
AT5G14170	1	0	3.107	0.03357	0.2663	"CHC1; CONTAINS InterPro DOMAIN/s: SWIB/MDM2 domain (InterPro:IPR003121); BEST Arabidopsis thaliana protein match is: SWIB/MDM2 domain superfamily protein (TAIR:AT3G01890.1); Has 1254 Blast hits to 1169 proteins in 258 species: Archae - 0; Bacteria - 112; Metazoa - 460; Fungi - 424; Plants - 177; Viruses - 4; Other Eukaryotes - 77 (source: NCBI BLink)."	1	0	1	2	0	0	0	0
AT5G09590	7.2	2.8	1.42	0.03443	0.2682	"mitochondrial HSO70 2 (MTHSC70-2); FUNCTIONS IN: ATP binding; INVOLVED IN: protein folding, response to cadmium ion, response to salt stress, response to virus, response to heat; LOCATED IN: mitochondrion, cell wall, plasma membrane, chloroplast, mitochondrial matrix; EXPRESSED IN: 26 plant structures; EXPRESSED DURING: 16 growth stages; CONTAINS InterPro DOMAIN/s: Heat shock protein 70, conserv…	7	4	10	8	1	0	4	6
AT2G26280	4	0.8	2.465	0.03499	0.2682	"CID7; FUNCTIONS IN: damaged DNA binding, protein binding, ATP binding; INVOLVED IN: mismatch repair; LOCATED IN: chloroplast; EXPRESSED IN: 22 plant structures; EXPRESSED DURING: 13 growth stages; CONTAINS InterPro DOMAIN/s: Smr protein/MutS2 C-terminal (InterPro:IPR002625), Region of unknown function DUF1771 (InterPro:IPR013899); BEST Arabidopsis thaliana protein match is: PRLI-interacting fact…	9	3	1	3	3	0	0	0
AT5G51410	1	0	3.07	0.03519	0.2682	"LUC7 N_terminus domain-containing protein; CONTAINS InterPro DOMAIN/s: LUC7 related (InterPro:IPR004882); BEST Arabidopsis thaliana protein match is: LUC7 related protein (TAIR:AT3G03340.1); Has 11347 Blast hits to 6019 proteins in 331 species: Archae - 9; Bacteria - 137; Metazoa - 6515; Fungi - 1614; Plants - 1008; Viruses - 20; Other Eukaryotes - 2044 (source: NCBI BLink)."	0	0	2	2	0	0	0	0
AT5G65260	1	0	3.07	0.03519	0.2682	"RNA-binding (RRM/RBD/RNP motifs) family protein; FUNCTIONS IN: RNA binding, nucleotide binding, nucleic acid binding; INVOLVED IN: biological_process unknown; LOCATED IN: cellular_component unknown; EXPRESSED IN: 23 plant structures; EXPRESSED DURING: 13 growth stages; CONTAINS InterPro DOMAIN/s: RNA recognition motif, RNP-1 (InterPro:IPR000504), Nucleotide-binding, alpha-beta plait (InterPro:IP…	0	0	2	2	0	0	0	0
ATCG00790	1	0	3.07	0.03519	0.2682	"ribosomal protein L16 (RPL16); FUNCTIONS IN: structural constituent of ribosome; INVOLVED IN: translation; LOCATED IN: plastid large ribosomal subunit, chloroplast; EXPRESSED IN: 22 plant structures; EXPRESSED DURING: 13 growth stages; CONTAINS InterPro DOMAIN/s: Ribosomal protein L16 (InterPro:IPR000114), Ribosomal protein L10e/L16 (InterPro:IPR016180), Ribosomal protein L16, conserved site (In…	0	0	2	2	0	0	0	0
AT5G26742	35	16.5	1.283	0.03552	0.2691	"embryo defective 1138 (emb1138); FUNCTIONS IN: in 6 functions; INVOLVED IN: embryo development ending in seed dormancy; LOCATED IN: chloroplast, chloroplast stroma, membrane; EXPRESSED IN: guard cell, leaf; CONTAINS InterPro DOMAIN/s: RNA helicase, DEAD-box type, Q motif (InterPro:IPR014014), DNA/RNA helicase, DEAD/DEAH box type, N-terminal (InterPro:IPR011545), GUCT (InterPro:IPR012562), DEAD-l…	53	15	37	35	30	0	22	14
AT1G27650	1	0	3.042	0.03649	0.2724	"ATU2AF35A; FUNCTIONS IN: RNA binding, zinc ion binding, nucleotide binding, nucleic acid binding; INVOLVED IN: photoperiodism, flowering; LOCATED IN: nucleus; EXPRESSED IN: 26 plant structures; EXPRESSED DURING: 14 growth stages; CONTAINS InterPro DOMAIN/s: Zinc finger, CCCH-type (InterPro:IPR000571), RNA recognition motif, RNP-1 (InterPro:IPR000504), Nucleotide-binding, alpha-beta plait (InterP…	0	0	1	3	0	0	0	0
AT3G13750	1	0	3.042	0.03649	0.2724	"beta galactosidase 1 (BGAL1); FUNCTIONS IN: beta-galactosidase activity; INVOLVED IN: carbohydrate metabolic process; LOCATED IN: cell wall, plant-type cell wall; EXPRESSED IN: 27 plant structures; EXPRESSED DURING: 13 growth stages; CONTAINS InterPro DOMAIN/s: Glycoside hydrolase, family 35, conserved site (InterPro:IPR019801), Glycoside hydrolase, family 35 (InterPro:IPR001944), D-galactoside/…	0	0	1	3	0	0	0	0
AT3G13460	3.2	0.8	2.086	0.04206	0.3094	"evolutionarily conserved C-terminal region 2 (ECT2); FUNCTIONS IN: protein binding; LOCATED IN: nucleus, cytoplasm; EXPRESSED IN: 24 plant structures; EXPRESSED DURING: 15 growth stages; CONTAINS InterPro DOMAIN/s: YTH domain (InterPro:IPR007275); BEST Arabidopsis thaliana protein match is: evolutionarily conserved C-terminal region 4 (TAIR:AT1G55500.2); Has 1777 Blast hits to 1661 proteins in 2…	4	3	4	2	3	0	0	0
AT1G29670	8.5	3.8	1.195	0.04478	0.3224	"GDSL-like Lipase/Acylhydrolase superfamily protein; FUNCTIONS IN: hydrolase activity, acting on ester bonds, carboxylesterase activity; INVOLVED IN: lipid metabolic process; LOCATED IN: apoplast, cell wall, chloroplast; EXPRESSED IN: 23 plant structures; EXPRESSED DURING: 14 growth stages; CONTAINS InterPro DOMAIN/s: Lipase, GDSL (InterPro:IPR001087); BEST Arabidopsis thaliana protein match is: …	8	6	10	10	3	1	3	8
AT1G80930	4	1.2	1.798	0.05456	0.3227	"MIF4G domain-containing protein / MA3 domain-containing protein; FUNCTIONS IN: RNA binding, binding; INVOLVED IN: translation, RNA metabolic process; LOCATED IN: cytosol, nucleus; EXPRESSED IN: 25 plant structures; EXPRESSED DURING: 13 growth stages; CONTAINS InterPro DOMAIN/s: Initiation factor eIF-4 gamma, MA3 (InterPro:IPR003891), Armadillo-type fold (InterPro:IPR016024), MIF4G-like, type 3 (…	8	3	3	2	1	0	1	3
AT2G16940	3.5	0.8	1.932	0.04618	0.3227	"Splicing factor, CC1-like; FUNCTIONS IN: RNA binding, nucleotide binding, nucleic acid binding; INVOLVED IN: mRNA processing; LOCATED IN: nucleus; EXPRESSED IN: 24 plant structures; EXPRESSED DURING: 13 growth stages; CONTAINS InterPro DOMAIN/s: RNA recognition motif, RNP-1 (InterPro:IPR000504), Splicing factor, CC1-like (InterPro:IPR006509), Nucleotide-binding, alpha-beta plait (InterPro:IPR012…	4	1	6	3	2	1	0	0
AT4G24680	2.5	0.5	2.261	0.04602	0.3227	"MODIFIER OF snc1 (MOS1); FUNCTIONS IN: molecular_function unknown; INVOLVED IN: regulation of gene expression, epigenetic; EXPRESSED IN: 26 plant structures; EXPRESSED DURING: 14 growth stages; Has 5806 Blast hits to 4291 proteins in 546 species: Archae - 8; Bacteria - 946; Metazoa - 2312; Fungi - 705; Plants - 202; Viruses - 15; Other Eukaryotes - 1618 (source: NCBI BLink)."	4	3	1	2	2	0	0	0
AT3G25150	1.8	0.2	2.335	0.046	0.3227	"Nuclear transport factor 2 (NTF2) family protein with RNA binding (RRM-RBD-RNP motifs) domain; FUNCTIONS IN: RNA binding, nucleotide binding, nucleic acid binding; INVOLVED IN: transport, nucleocytoplasmic transport; LOCATED IN: intracellular; EXPRESSED IN: 23 plant structures; EXPRESSED DURING: 13 growth stages; CONTAINS InterPro DOMAIN/s: Nuclear transport factor 2 (InterPro:IPR002075), RNA re…	2	1	2	2	1	0	0	0
AT5G54900	1.8	0.2	2.468	0.05557	0.3227	"RNA-binding protein 45A (RBP45A); FUNCTIONS IN: RNA binding; EXPRESSED IN: 24 plant structures; EXPRESSED DURING: 15 growth stages; CONTAINS InterPro DOMAIN/s: RNA recognition motif, RNP-1 (InterPro:IPR000504), Nucleotide-binding, alpha-beta plait (InterPro:IPR012677); BEST Arabidopsis thaliana protein match is: RNA-binding (RRM/RBD/RNP motifs) family protein (TAIR:AT4G27000.1); Has 30201 Blast …	1	3	0	3	1	0	0	0
AT1G04945	0.8	0	3.008	0.04579	0.3227	"HIT-type Zinc finger family protein; FUNCTIONS IN: molecular_function unknown; INVOLVED IN: biological_process unknown; EXPRESSED IN: 14 plant structures; EXPRESSED DURING: 6 growth stages; CONTAINS InterPro DOMAIN/s: Zinc finger, HIT-type (InterPro:IPR007529); Has 408 Blast hits to 406 proteins in 188 species: Archae - 0; Bacteria - 0; Metazoa - 130; Fungi - 151; Plants - 52; Viruses - 0; Other…	1	2	0	0	0	0	0	0
AT4G24500	0.8	0	3.008	0.04579	0.3227	"hydroxyproline-rich glycoprotein family protein; Has 30201 Blast hits to 17322 proteins in 780 species: Archae - 12; Bacteria - 1396; Metazoa - 17338; Fungi - 3422; Plants - 5037; Viruses - 0; Other Eukaryotes - 2996 (source: NCBI BLink)."	1	2	0	0	0	0	0	0
AT1G04990	0.8	0	2.951	0.04866	0.3227	"Zinc finger C-x8-C-x5-C-x3-H type family protein; FUNCTIONS IN: zinc ion binding, nucleic acid binding; INVOLVED IN: biological_process unknown; LOCATED IN: cellular_component unknown; EXPRESSED IN: 24 plant structures; EXPRESSED DURING: 15 growth stages; CONTAINS InterPro DOMAIN/s: Zinc finger, CCCH-type (InterPro:IPR000571); BEST Arabidopsis thaliana protein match is: zinc finger nuclease 2 (T…	2	1	0	0	0	0	0	0
AT3G18640	0.8	0	2.951	0.04866	0.3227	"Zinc finger C-x8-C-x5-C-x3-H type family protein; FUNCTIONS IN: zinc ion binding, nucleic acid binding; EXPRESSED IN: 18 plant structures; EXPRESSED DURING: 10 growth stages; CONTAINS InterPro DOMAIN/s: Zinc finger, CCCH-type (InterPro:IPR000571); BEST Arabidopsis thaliana protein match is: histone-lysine N-methyltransferases (TAIR:AT3G26850.2); Has 2096 Blast hits to 1919 proteins in 216 specie…	2	1	0	0	0	0	0	0
AT3G21100	0.8	0	2.951	0.04866	0.3227	"RNA-binding (RRM/RBD/RNP motifs) family protein; FUNCTIONS IN: RNA binding, nucleotide binding, nucleic acid binding; INVOLVED IN: biological_process unknown; LOCATED IN: cellular_component unknown; EXPRESSED IN: shoot apex, embryo, leaf whorl, flower, seed; EXPRESSED DURING: F mature embryo stage, petal differentiation and expansion stage, E expanded cotyledon stage, D bilateral stage; CONTAINS…	2	1	0	0	0	0	0	0
AT2G43970	0.8	0	2.896	0.05158	0.3227	"RNA-binding protein; FUNCTIONS IN: RNA binding, nucleic acid binding; INVOLVED IN: RNA processing; LOCATED IN: ribonucleoprotein complex, nucleus, chloroplast; EXPRESSED IN: 22 plant structures; EXPRESSED DURING: 13 growth stages; CONTAINS InterPro DOMAIN/s: Winged helix-turn-helix transcription repressor DNA-binding (InterPro:IPR011991), RNA-binding protein Lupus La (InterPro:IPR006630), Lupus …	3	0	0	0	0	0	0	0
AT3G11770	0.8	0	2.896	0.05158	0.3227	"Polynucleotidyl transferase, ribonuclease H-like superfamily protein; FUNCTIONS IN: 3'-5' exonuclease activity, nucleic acid binding; INVOLVED IN: nucleobase, nucleoside, nucleotide and nucleic acid metabolic process; LOCATED IN: plasma membrane, vacuole; EXPRESSED IN: 23 plant structures; EXPRESSED DURING: 13 growth stages; CONTAINS InterPro DOMAIN/s: Polynucleotidyl transferase, ribonuclease H…	3	0	0	0	0	0	0	0
AT5G17510	0.8	0	2.896	0.05158	0.3227	"unknown protein; BEST Arabidopsis thaliana protein match is: unknown protein (TAIR:AT3G03460.1); Has 1807 Blast hits to 1807 proteins in 277 species: Archae - 0; Bacteria - 0; Metazoa - 736; Fungi - 347; Plants - 385; Viruses - 0; Other Eukaryotes - 339 (source: NCBI BLink)."	3	0	0	0	0	0	0	0
AT4G16100	0.8	0	2.876	0.053	0.3227	"Protein of unknown function (DUF789); CONTAINS InterPro DOMAIN/s: Protein of unknown function DUF789 (InterPro:IPR008507); BEST Arabidopsis thaliana protein match is: Protein of unknown function (DUF789) (TAIR:AT5G49220.1); Has 347 Blast hits to 341 proteins in 24 species: Archae - 0; Bacteria - 0; Metazoa - 4; Fungi - 2; Plants - 319; Viruses - 0; Other Eukaryotes - 22 (source: NCBI BLink)."	1	1	0	1	0	0	0	0
AT5G46630	0.8	0	2.876	0.053	0.3227	"Clathrin adaptor complexes medium subunit family protein; INVOLVED IN: intracellular protein transport, transport, vesicle-mediated transport; LOCATED IN: clathrin vesicle coat, plasma membrane; EXPRESSED IN: 24 plant structures; EXPRESSED DURING: 15 growth stages; CONTAINS InterPro DOMAIN/s: Clathrin adaptor, mu subunit, conserved site (InterPro:IPR018240), Clathrin adaptor, mu subunit, C-termi…	1	1	0	1	0	0	0	0
AT1G45233	0.8	0	2.834	0.05548	0.3227	THO5B	0	1	1	1	0	0	0	0
AT3G04670	0.8	0	2.822	0.056	0.3227	"WRKY DNA-binding protein 39 (WRKY39); FUNCTIONS IN: calmodulin binding, sequence-specific DNA binding transcription factor activity; INVOLVED IN: regulation of transcription, DNA-dependent, regulation of transcription; LOCATED IN: nucleus; EXPRESSED IN: 22 plant structures; EXPRESSED DURING: 13 growth stages; CONTAINS InterPro DOMAIN/s: DNA-binding WRKY (InterPro:IPR003657), Transcription factor…	2	0	0	1	0	0	0	0
AT3G55770	0.8	0	2.822	0.056	0.3227	"GATA type zinc finger transcription factor family protein; FUNCTIONS IN: zinc ion binding; INVOLVED IN: biological_process unknown; LOCATED IN: cellular_component unknown; EXPRESSED IN: 23 plant structures; EXPRESSED DURING: 15 growth stages; CONTAINS InterPro DOMAIN/s: Zinc finger, LIM-type (InterPro:IPR001781); BEST Arabidopsis thaliana protein match is: GATA type zinc finger transcription fac…	2	0	0	1	0	0	0	0
AT1G53720	0.8	0	2.812	0.05651	0.3227	"cyclophilin 59 (CYP59); FUNCTIONS IN: peptidyl-prolyl cis-trans isomerase activity, RNA binding, nucleic acid binding; INVOLVED IN: protein folding; LOCATED IN: nucleus; EXPRESSED IN: 24 plant structures; EXPRESSED DURING: 13 growth stages; CONTAINS InterPro DOMAIN/s: Cyclophilin-like (InterPro:IPR015891), Peptidyl-prolyl cis-trans isomerase, cyclophilin-type (InterPro:IPR002130), RNA recognitio…	1	0	2	0	0	0	0	0
AT5G37370	0.8	0	2.781	0.05851	0.3261	"ATSRL1; CONTAINS InterPro DOMAIN/s: PRP38 (InterPro:IPR005037); Has 24000 Blast hits to 13040 proteins in 580 species: Archae - 8; Bacteria - 803; Metazoa - 13736; Fungi - 3156; Plants - 2052; Viruses - 103; Other Eukaryotes - 4142 (source: NCBI BLink)."	1	0	1	1	0	0	0	0
AT2G45810	3	0.8	1.833	0.06072	0.3286	"DEA(D/H)-box RNA helicase family protein; FUNCTIONS IN: helicase activity, ATP-dependent helicase activity, nucleic acid binding, ATP binding; LOCATED IN: cellular_component unknown; EXPRESSED IN: 23 plant structures; EXPRESSED DURING: 13 growth stages; CONTAINS InterPro DOMAIN/s: RNA helicase, DEAD-box type, Q motif (InterPro:IPR014014), DNA/RNA helicase, DEAD/DEAH box type, N-terminal (InterPr…	2	2	3	5	3	0	0	0
AT3G63400	1.8	0.2	2.313	0.05977	0.3286	"Cyclophilin-like peptidyl-prolyl cis-trans isomerase family protein; FUNCTIONS IN: peptidyl-prolyl cis-trans isomerase activity; INVOLVED IN: protein folding, RNA splicing; LOCATED IN: cellular_component unknown; EXPRESSED IN: 24 plant structures; EXPRESSED DURING: 13 growth stages; CONTAINS InterPro DOMAIN/s: Cyclophilin-like (InterPro:IPR015891), Peptidyl-prolyl cis-trans isomerase, cyclophili…	3	0	3	1	0	0	1	0
AT1G47490	0.8	0	2.75	0.06055	0.3286	"RNA-binding protein 47C (RBP47C); CONTAINS InterPro DOMAIN/s: RNA recognition motif, RNP-1 (InterPro:IPR000504), Nucleotide-binding, alpha-beta plait (InterPro:IPR012677); BEST Arabidopsis thaliana protein match is: RNA-binding protein 47C' (TAIR:AT1G47500.1); Has 33065 Blast hits to 20848 proteins in 888 species: Archae - 16; Bacteria - 2226; Metazoa - 17066; Fungi - 3800; Plants - 6752; Viruse…	1	0	0	2	0	0	0	0
AT1G09140	0.8	0	2.74	0.06107	0.3286	"SERINE-ARGININE PROTEIN 30 (ATSRP30); CONTAINS InterPro DOMAIN/s: RNA recognition motif, RNP-1 (InterPro:IPR000504), Nucleotide-binding, alpha-beta plait (InterPro:IPR012677); BEST Arabidopsis thaliana protein match is: RNA-binding (RRM/RBD/RNP motifs) family protein (TAIR:AT1G02840.3); Has 10547 Blast hits to 8837 proteins in 431 species: Archae - 0; Bacteria - 274; Metazoa - 6368; Fungi - 1180…	0	0	2	1	0	0	0	0
AT1G17100	0.8	0	2.74	0.06107	0.3286	"SOUL heme-binding family protein; FUNCTIONS IN: binding; INVOLVED IN: biological_process unknown; LOCATED IN: plasma membrane, vacuole; EXPRESSED IN: 24 plant structures; EXPRESSED DURING: 14 growth stages; CONTAINS InterPro DOMAIN/s: SOUL haem-binding protein (InterPro:IPR006917); BEST Arabidopsis thaliana protein match is: SOUL heme-binding family protein (TAIR:AT1G78450.1); Has 1318 Blast hit…	0	0	2	1	0	0	0	0
AT1G36160	0.8	0	2.74	0.06107	0.3286	"acetyl-CoA carboxylase 1 (ACC1); FUNCTIONS IN: acetyl-CoA carboxylase activity; INVOLVED IN: in 7 processes; LOCATED IN: plasma membrane; EXPRESSED IN: 26 plant structures; EXPRESSED DURING: 13 growth stages; CONTAINS InterPro DOMAIN/s: Acetyl-coenzyme A carboxyltransferase, N-terminal (InterPro:IPR011762), Carboxyl transferase (InterPro:IPR000022), Biotin/lipoyl attachment (InterPro:IPR000089),…	0	0	2	1	0	0	0	0
AT1G67730	0.8	0	2.74	0.06107	0.3286	"beta-ketoacyl reductase 1 (KCR1); FUNCTIONS IN: oxidoreductase activity, ketoreductase activity, acetoacetyl-CoA reductase activity; INVOLVED IN: very long-chain fatty acid biosynthetic process, embryo development, cuticle development; LOCATED IN: endoplasmic reticulum, membrane; EXPRESSED IN: 26 plant structures; EXPRESSED DURING: 14 growth stages; CONTAINS InterPro DOMAIN/s: Short-chain dehydr…	0	0	2	1	0	0	0	0
AT4G09040	0.8	0	2.74	0.06107	0.3286	"RNA-binding (RRM/RBD/RNP motifs) family protein; FUNCTIONS IN: RNA binding, nucleotide binding, nucleic acid binding; INVOLVED IN: biological_process unknown; LOCATED IN: chloroplast stroma, chloroplast; EXPRESSED IN: leaf; CONTAINS InterPro DOMAIN/s: RNA recognition motif, RNP-1 (InterPro:IPR000504), Nucleotide-binding, alpha-beta plait (InterPro:IPR012677); BEST Arabidopsis thaliana protein ma…	0	0	2	1	0	0	0	0
AT4G39330	0.8	0	2.74	0.06107	0.3286	"cinnamyl alcohol dehydrogenase 9 (CAD9); FUNCTIONS IN: oxidoreductase activity, zinc ion binding; INVOLVED IN: oxidation reduction; LOCATED IN: apoplast; EXPRESSED IN: 25 plant structures; EXPRESSED DURING: 15 growth stages; CONTAINS InterPro DOMAIN/s: GroES-like (InterPro:IPR011032), Polyketide synthase, enoylreductase (InterPro:IPR020843), Alcohol dehydrogenase, zinc-containing, conserved site…	0	0	2	1	0	0	0	0
AT5G01600	0.8	0	2.74	0.06107	0.3286	"ferretin 1 (FER1); FUNCTIONS IN: ferric iron binding, iron ion binding; INVOLVED IN: in 12 processes; LOCATED IN: thylakoid, chloroplast thylakoid membrane, chloroplast stroma, chloroplast, membrane; EXPRESSED IN: 25 plant structures; EXPRESSED DURING: 15 growth stages; CONTAINS InterPro DOMAIN/s: Ferritin, N-terminal (InterPro:IPR001519), Ferritin-related (InterPro:IPR012347), Ferritin-like (In…	0	0	2	1	0	0	0	0
AT5G14740	0.8	0	2.74	0.06107	0.3286	"carbonic anhydrase 2 (CA2); FUNCTIONS IN: carbonate dehydratase activity, zinc ion binding; INVOLVED IN: defense response to bacterium, carbon utilization; LOCATED IN: in 7 components; EXPRESSED IN: 24 plant structures; EXPRESSED DURING: 13 growth stages; CONTAINS InterPro DOMAIN/s: Carbonic anhydrase, prokaryotic-like, conserved site (InterPro:IPR015892), Carbonic anhydrase (InterPro:IPR001765)…	0	0	2	1	0	0	0	0
AT3G18490	2.8	0.8	1.902	0.06229	0.33	"Eukaryotic aspartyl protease family protein; FUNCTIONS IN: aspartic-type endopeptidase activity; INVOLVED IN: proteolysis; EXPRESSED IN: 22 plant structures; EXPRESSED DURING: 14 growth stages; CONTAINS InterPro DOMAIN/s: Peptidase aspartic (InterPro:IPR021109), Peptidase aspartic, catalytic (InterPro:IPR009007), Peptidase A1 (InterPro:IPR001461), Peptidase aspartic, active site (InterPro:IPR001…	5	3	1	2	1	0	1	1
AT3G06720	2	0.2	2.338	0.06182	0.33	"importin alpha isoform 1 (IMPA-1); FUNCTIONS IN: protein transporter activity, binding; INVOLVED IN: intracellular protein transport, protein import into nucleus; LOCATED IN: cytosol, nuclear envelope, nucleolus, cell wall; EXPRESSED IN: 23 plant structures; EXPRESSED DURING: 13 growth stages; CONTAINS InterPro DOMAIN/s: Importin-alpha-like, importin-beta-binding domain (InterPro:IPR002652), Arm…	0	0	3	5	0	0	0	1
AT4G19210	1.8	0.2	2.309	0.06242	0.33	"RNAse l inhibitor protein 2 (RLI2); FUNCTIONS IN: transporter activity; EXPRESSED IN: 26 plant structures; EXPRESSED DURING: 15 growth stages; CONTAINS InterPro DOMAIN/s: ABC transporter-like (InterPro:IPR003439), 4Fe-4S binding domain (InterPro:IPR001450), ATPase, AAA+ type, core (InterPro:IPR003593), 4Fe-4S ferredoxin, iron-sulpur binding domain (InterPro:IPR017896), 4Fe-4S ferredoxin, iron-su…	3	2	1	1	0	1	0	0
AT1G04410	0.8	0	2.71	0.06314	0.33	"Lactate/malate dehydrogenase family protein; FUNCTIONS IN: in 6 functions; INVOLVED IN: response to cadmium ion, response to zinc ion, response to salt stress; LOCATED IN: in 7 components; EXPRESSED IN: 26 plant structures; EXPRESSED DURING: 15 growth stages; CONTAINS InterPro DOMAIN/s: Malate dehydrogenase, NAD-dependent, cytosolic (InterPro:IPR011274), Lactate/malate dehydrogenase, N-terminal …	0	0	1	2	0	0	0	0
AT1G28110	0.8	0	2.71	0.06314	0.33	"serine carboxypeptidase-like 45 (SCPL45); FUNCTIONS IN: serine-type carboxypeptidase activity; INVOLVED IN: proteolysis; LOCATED IN: plant-type cell wall; EXPRESSED IN: 21 plant structures; EXPRESSED DURING: 13 growth stages; CONTAINS InterPro DOMAIN/s: Peptidase S10, serine carboxypeptidase (InterPro:IPR001563), Peptidase S10, serine carboxypeptidase, active site (InterPro:IPR018202); BEST Arab…	0	0	1	2	0	0	0	0
AT2G35410	0.8	0	2.71	0.06314	0.33	"RNA-binding (RRM/RBD/RNP motifs) family protein; FUNCTIONS IN: RNA binding, nucleotide binding, nucleic acid binding; LOCATED IN: thylakoid, chloroplast stroma, chloroplast; EXPRESSED IN: 23 plant structures; EXPRESSED DURING: 14 growth stages; CONTAINS InterPro DOMAIN/s: RNA recognition motif, RNP-1 (InterPro:IPR000504), Nucleotide-binding, alpha-beta plait (InterPro:IPR012677); BEST Arabidopsi…	0	0	1	2	0	0	0	0
AT3G08550	0.8	0	2.71	0.06314	0.33	"KOBITO (KOB1); BEST Arabidopsis thaliana protein match is: unknown protein (TAIR:AT3G57200.1); Has 94 Blast hits to 94 proteins in 32 species: Archae - 0; Bacteria - 14; Metazoa - 0; Fungi - 0; Plants - 75; Viruses - 0; Other Eukaryotes - 5 (source: NCBI BLink)."	0	0	1	2	0	0	0	0
AT3G13120	0.8	0	2.71	0.06314	0.33	"Ribosomal protein S10p/S20e family protein; FUNCTIONS IN: structural constituent of ribosome, RNA binding; INVOLVED IN: translation; LOCATED IN: small ribosomal subunit, chloroplast; EXPRESSED IN: 22 plant structures; EXPRESSED DURING: 13 growth stages; CONTAINS InterPro DOMAIN/s: Ribosomal protein S10 subgroup (InterPro:IPR005731), Ribosomal protein S10, conserved site (InterPro:IPR018268), Rib…	0	0	1	2	0	0	0	0
AT3G27160	0.8	0	2.71	0.06314	0.33	"GLUCOSE HYPERSENSITIVE 1 (GHS1); FUNCTIONS IN: structural constituent of ribosome; INVOLVED IN: translation, ribosome biogenesis; LOCATED IN: ribosome, chloroplast; EXPRESSED IN: 23 plant structures; EXPRESSED DURING: 13 growth stages; CONTAINS InterPro DOMAIN/s: Ribosomal protein S21 (InterPro:IPR001911); BEST Arabidopsis thaliana protein match is: Ribosomal protein S21 family protein (TAIR:AT5…	0	0	1	2	0	0	0	0
AT4G13850	0.8	0	2.71	0.06314	0.33	"glycine-rich RNA-binding protein 2 (GR-RBP2); FUNCTIONS IN: double-stranded DNA binding, RNA binding, single-stranded DNA binding, copper ion binding, ATP binding; INVOLVED IN: response to cold, seed germination, response to osmotic stress; LOCATED IN: mitochondrion; EXPRESSED IN: 24 plant structures; EXPRESSED DURING: 14 growth stages; CONTAINS InterPro DOMAIN/s: RNA recognition motif, glycine …	0	0	1	2	0	0	0	0
AT5G51280	0.8	0	2.71	0.06314	0.33	"DEAD-box protein abstrakt, putative; FUNCTIONS IN: helicase activity, zinc ion binding, ATP-dependent helicase activity, nucleic acid binding, ATP binding; LOCATED IN: cellular_component unknown; EXPRESSED IN: 22 plant structures; EXPRESSED DURING: 13 growth stages; CONTAINS InterPro DOMAIN/s: RNA helicase, DEAD-box type, Q motif (InterPro:IPR014014), DNA/RNA helicase, DEAD/DEAH box type, N-term…	0	0	1	2	0	0	0	0
AT1G21700	0.8	0	2.679	0.06523	0.3375	"SWITCH/sucrose nonfermenting 3C (SWI3C); FUNCTIONS IN: DNA binding; INVOLVED IN: chromatin remodeling; LOCATED IN: SWI/SNF complex, chromatin remodeling complex; EXPRESSED IN: 23 plant structures; EXPRESSED DURING: 15 growth stages; CONTAINS InterPro DOMAIN/s: SANT, DNA-binding (InterPro:IPR001005), Homeodomain-like (InterPro:IPR009057), Myb, DNA-binding (InterPro:IPR014778), SWIRM (InterPro:IPR…	0	0	0	3	0	0	0	0
AT3G15740	0.8	0	2.679	0.06523	0.3375	"RING/U-box superfamily protein; FUNCTIONS IN: zinc ion binding; EXPRESSED IN: 10 plant structures; EXPRESSED DURING: 4 anthesis, F mature embryo stage, petal differentiation and expansion stage, D bilateral stage; CONTAINS InterPro DOMAIN/s: Zinc finger, RING-type (InterPro:IPR001841), Zinc finger, C3HC4 RING-type (InterPro:IPR018957); BEST Arabidopsis thaliana protein match is: RING/U-box super…	0	0	0	3	0	0	0	0
AT4G13560	0.8	0	2.679	0.06523	0.3375	"unfertilized embryo sac 15 (UNE15); FUNCTIONS IN: molecular_function unknown; INVOLVED IN: double fertilization forming a zygote and endosperm, embryo development ending in seed dormancy; LOCATED IN: cellular_component unknown; EXPRESSED IN: 15 plant structures; EXPRESSED DURING: 11 growth stages; BEST Arabidopsis thaliana protein match is: Late embryogenesis abundant protein (LEA) family protei…	0	0	0	3	0	0	0	0
AT5G19950	0.8	0	2.679	0.06523	0.3375	"CONTAINS InterPro DOMAIN/s: Domain of unknown function DUF1767 (InterPro:IPR013894); BEST Arabidopsis thaliana protein match is: Domain of unknown function (DUF1767) (TAIR:AT5G63540.1); Has 30201 Blast hits to 17322 proteins in 780 species: Archae - 12; Bacteria - 1396; Metazoa - 17338; Fungi - 3422; Plants - 5037; Viruses - 0; Other Eukaryotes - 2996 (source: NCBI BLink)."	0	0	0	3	0	0	0	0
AT1G27090	12.5	5.5	1.315	0.06901	0.3553	"glycine-rich protein; BEST Arabidopsis thaliana protein match is: unknown protein (TAIR:AT3G24690.1); Has 13206 Blast hits to 7104 proteins in 677 species: Archae - 0; Bacteria - 2039; Metazoa - 5686; Fungi - 1146; Plants - 2571; Viruses - 80; Other Eukaryotes - 1684 (source: NCBI BLink)."	11	12	10	17	13	1	1	7
AT4G15900	7.2	3.5	1.048	0.07131	0.3662	"pleiotropic regulatory locus 1 (PRL1); CONTAINS InterPro DOMAIN/s: WD40 repeat 2 (InterPro:IPR019782), WD40 repeat, conserved site (InterPro:IPR019775), WD40 repeat (InterPro:IPR001680), G-protein beta WD-40 repeat, region (InterPro:IPR020472), WD40 repeat-like-containing domain (InterPro:IPR011046), WD40-repeat-containing domain (InterPro:IPR017986), WD40/YVTN repeat-like-containing domain (Int…	6	4	10	9	5	0	4	5
AT4G38680	11.5	4	1.44	0.07324	0.3741	"glycine rich protein 2 (GRP2); FUNCTIONS IN: double-stranded DNA binding, mRNA binding, single-stranded DNA binding, nucleic acid binding; INVOLVED IN: stamen development, vegetative to reproductive phase transition of meristem, response to cold, seed development, DNA duplex unwinding; LOCATED IN: nucleolus, nucleus, plasma membrane, cytoplasm; EXPRESSED IN: 37 plant structures; EXPRESSED DURING…	14	12	8	12	9	3	2	2
AT4G28880	3	0.8	1.967	0.07712	0.391	"casein kinase I-like 3 (ckl3); FUNCTIONS IN: protein serine/threonine kinase activity, protein kinase activity, kinase activity, ATP binding; INVOLVED IN: protein amino acid phosphorylation; LOCATED IN: cellular_component unknown; CONTAINS InterPro DOMAIN/s: Protein kinase, ATP binding site (InterPro:IPR017441), Protein kinase, catalytic domain (InterPro:IPR000719), Serine/threonine-protein kina…	2	6	1	3	0	1	1	1
AT3G22310	25	6.2	1.704	0.0788	0.3971	"putative mitochondrial RNA helicase 1 (PMH1); CONTAINS InterPro DOMAIN/s: RNA helicase, DEAD-box type, Q motif (InterPro:IPR014014), DNA/RNA helicase, DEAD/DEAH box type, N-terminal (InterPro:IPR011545), DEAD-like helicase, N-terminal (InterPro:IPR014001), DNA/RNA helicase, C-terminal (InterPro:IPR001650), Helicase, superfamily 1/2, ATP-binding domain (InterPro:IPR014021); BEST Arabidopsis thali…	39	12	17	32	18	4	0	3
AT3G01500	1.8	0.2	2.184	0.08012	0.4012	"carbonic anhydrase 1 (CA1); FUNCTIONS IN: carbonate dehydratase activity, zinc ion binding; INVOLVED IN: in 6 processes; LOCATED IN: in 8 components; EXPRESSED IN: 22 plant structures; EXPRESSED DURING: 14 growth stages; CONTAINS InterPro DOMAIN/s: Carbonic anhydrase, prokaryotic-like, conserved site (InterPro:IPR015892), Carbonic anhydrase (InterPro:IPR001765); BEST Arabidopsis thaliana protein…	0	0	3	4	0	0	0	1
AT5G09660	1.8	0.2	2.181	0.08287	0.4102	"peroxisomal NAD-malate dehydrogenase 2 (PMDH2); FUNCTIONS IN: malate dehydrogenase activity; INVOLVED IN: regulation of fatty acid beta-oxidation, regulation of photorespiration; LOCATED IN: in 6 components; EXPRESSED IN: 24 plant structures; EXPRESSED DURING: 14 growth stages; CONTAINS InterPro DOMAIN/s: Lactate/malate dehydrogenase, N-terminal (InterPro:IPR001236), Lactate/malate dehydrogenase…	0	0	4	3	1	0	0	0
AT1G76010	37.2	9.5	1.472	0.1075	0.4145	"Alba DNA/RNA-binding protein; FUNCTIONS IN: nucleic acid binding; INVOLVED IN: biological_process unknown; LOCATED IN: cellular_component unknown; EXPRESSED IN: 25 plant structures; EXPRESSED DURING: 15 growth stages; CONTAINS InterPro DOMAIN/s: Alba, DNA/RNA-binding protein (InterPro:IPR002775); BEST Arabidopsis thaliana protein match is: Alba DNA/RNA-binding protein (TAIR:AT1G20220.1); Has 829…	37	40	27	45	21	10	4	3
AT3G23450	35	16.2	1.197	0.1162	0.4145	"unknown protein; FUNCTIONS IN: molecular_function unknown; INVOLVED IN: biological_process unknown; LOCATED IN: endomembrane system; EXPRESSED IN: 14 plant structures; EXPRESSED DURING: 8 growth stages; Has 694543 Blast hits to 47111 proteins in 2535 species: Archae - 1794; Bacteria - 163056; Metazoa - 258989; Fungi - 49151; Plants - 70496; Viruses - 8919; Other Eukaryotes - 142138 (source: NCBI…	54	35	18	33	40	6	8	11
AT5G64260	7	2.8	1.493	0.09014	0.4145	"EXORDIUM like 2 (EXL2); FUNCTIONS IN: molecular_function unknown; INVOLVED IN: biological_process unknown; LOCATED IN: cell wall, plant-type cell wall; EXPRESSED IN: 23 plant structures; EXPRESSED DURING: 13 growth stages; CONTAINS InterPro DOMAIN/s: Phosphate-induced protein 1 (InterPro:IPR006766); BEST Arabidopsis thaliana protein match is: EXORDIUM like 4 (TAIR:AT5G09440.1); Has 1807 Blast hi…	17	2	3	6	5	0	2	4
AT5G60980	4.2	1.2	2.141	0.09259	0.4145	"Nuclear transport factor 2 (NTF2) family protein with RNA binding (RRM-RBD-RNP motifs) domain; FUNCTIONS IN: RNA binding, nucleotide binding, nucleic acid binding; INVOLVED IN: transport, nucleocytoplasmic transport; LOCATED IN: intracellular; EXPRESSED IN: 23 plant structures; EXPRESSED DURING: 13 growth stages; CONTAINS InterPro DOMAIN/s: Nuclear transport factor 2 (InterPro:IPR002075), Nuclea…	2	9	1	5	5	0	0	0
AT1G49760	3.2	1	1.669	0.0968	0.4145	"poly(A) binding protein 8 (PAB8); FUNCTIONS IN: RNA binding, translation initiation factor activity; INVOLVED IN: response to cadmium ion; EXPRESSED IN: 24 plant structures; EXPRESSED DURING: 15 growth stages; CONTAINS InterPro DOMAIN/s: Polyadenylate-binding protein/Hyperplastic disc protein (InterPro:IPR002004), RNA recognition motif, RNP-1 (InterPro:IPR000504), Polyadenylate binding protein, …	3	3	2	5	4	0	0	0
AT1G01930	2.8	0.5	2.355	0.09238	0.4145	"zinc finger protein-related; FUNCTIONS IN: zinc ion binding; INVOLVED IN: biological_process unknown; LOCATED IN: intracellular; EXPRESSED IN: 24 plant structures; EXPRESSED DURING: 15 growth stages; CONTAINS InterPro DOMAIN/s: Zinc finger, C2H2-like (InterPro:IPR015880), Ankyrin repeat-containing domain (InterPro:IPR020683), Ankyrin repeat (InterPro:IPR002110); Has 1975 Blast hits to 1659 prote…	4	6	0	1	1	1	0	0
AT5G49360	2.8	0.8	1.856	0.1041	0.4145	"beta-xylosidase 1 (BXL1); FUNCTIONS IN: alpha-N-arabinofuranosidase activity, hydrolase activity, hydrolyzing O-glycosyl compounds; INVOLVED IN: seed coat development; LOCATED IN: apoplast, plant-type cell wall; EXPRESSED IN: 25 plant structures; EXPRESSED DURING: 13 growth stages; CONTAINS InterPro DOMAIN/s: Glycoside hydrolase, family 3, N-terminal (InterPro:IPR001764), Glycoside hydrolase, fa…	0	4	1	6	1	0	0	2
AT4G19410	2.2	0.8	1.626	0.1169	0.4145	"Pectinacetylesterase family protein; FUNCTIONS IN: carboxylesterase activity; LOCATED IN: cell wall, membrane, plant-type cell wall; EXPRESSED IN: 24 plant structures; EXPRESSED DURING: 14 growth stages; CONTAINS InterPro DOMAIN/s: Pectinacetylesterase (InterPro:IPR004963); BEST Arabidopsis thaliana protein match is: Pectinacetylesterase family protein (TAIR:AT5G45280.2); Has 30201 Blast hits to…	3	3	1	2	1	0	0	2
AT3G12915	1.8	0.2	2.155	0.08833	0.4145	"Ribosomal protein S5/Elongation factor G/III/V family protein; FUNCTIONS IN: GTP binding, GTPase activity; INVOLVED IN: biological_process unknown; LOCATED IN: cellular_component unknown; CONTAINS InterPro DOMAIN/s: Translation elongation factor EFTu/EF1A, domain 2 (InterPro:IPR004161), Translation elongation factor EFG/EF2, C-terminal (InterPro:IPR000640), Ribosomal protein S5 domain 2-type fol…	0	0	2	5	0	0	0	1
AT3G20550	1.5	0.2	2.059	0.09862	0.4145	"DAWDLE (DDL); FUNCTIONS IN: molecular_function unknown; INVOLVED IN: cell proliferation, production of miRNAs involved in gene silencing by miRNA; LOCATED IN: cytosol, nucleus, chloroplast; EXPRESSED IN: 23 plant structures; EXPRESSED DURING: 13 growth stages; CONTAINS InterPro DOMAIN/s: SMAD/FHA domain (InterPro:IPR008984), Forkhead-associated (FHA) domain (InterPro:IPR000253); BEST Arabidopsis…	0	1	1	4	0	0	0	1
AT1G22760	0.5	0	2.502	0.0976	0.4145	"poly(A) binding protein 3 (PAB3); CONTAINS InterPro DOMAIN/s: Polyadenylate-binding protein/Hyperplastic disc protein (InterPro:IPR002004), RNA recognition motif, RNP-1 (InterPro:IPR000504), Polyadenylate binding protein, human types 1, 2, 3, 4 (InterPro:IPR006515), Nucleotide-binding, alpha-beta plait (InterPro:IPR012677); BEST Arabidopsis thaliana protein match is: poly(A)-binding protein 5 (T…	0	2	0	0	0	0	0	0
AT1G35670	0.5	0	2.502	0.0976	0.4145	"calcium-dependent protein kinase 2 (CDPK2); FUNCTIONS IN: calmodulin-dependent protein kinase activity, kinase activity; INVOLVED IN: response to water deprivation, response to salt stress, protein amino acid phosphorylation, positive regulation of abscisic acid mediated signaling pathway; LOCATED IN: plasma membrane; EXPRESSED IN: 24 plant structures; EXPRESSED DURING: 15 growth stages; CONTAIN…	0	2	0	0	0	0	0	0
AT3G47000	0.5	0	2.502	0.0976	0.4145	"Glycosyl hydrolase family protein; FUNCTIONS IN: hydrolase activity, hydrolyzing O-glycosyl compounds; INVOLVED IN: carbohydrate metabolic process; LOCATED IN: cellular_component unknown; EXPRESSED IN: 23 plant structures; EXPRESSED DURING: 13 growth stages; CONTAINS InterPro DOMAIN/s: Glycoside hydrolase, family 3, N-terminal (InterPro:IPR001764), Glycoside hydrolase, family 3, C-terminal (Inte…	0	2	0	0	0	0	0	0
AT3G62940	0.5	0	2.502	0.0976	0.4145	"Cysteine proteinases superfamily protein; CONTAINS InterPro DOMAIN/s: Ovarian tumour, otubain (InterPro:IPR003323); BEST Arabidopsis thaliana protein match is: SEC-C motif-containing protein / OTU-like cysteine protease family protein (TAIR:AT5G67170.1); Has 4424 Blast hits to 3467 proteins in 474 species: Archae - 10; Bacteria - 494; Metazoa - 1270; Fungi - 452; Plants - 292; Viruses - 20; Othe…	0	2	0	0	0	0	0	0
AT5G21160	0.5	0	2.502	0.0976	0.4145	"LA RNA-binding protein; FUNCTIONS IN: molecular_function unknown; INVOLVED IN: biological_process unknown; LOCATED IN: cytosol, nucleus; EXPRESSED IN: 25 plant structures; EXPRESSED DURING: 13 growth stages; CONTAINS InterPro DOMAIN/s: Winged helix-turn-helix transcription repressor DNA-binding (InterPro:IPR011991), RNA-binding protein Lupus La (InterPro:IPR006630), Protein of unknown function D…	0	2	0	0	0	0	0	0
AT1G13190	0.5	0	2.443	0.1023	0.4145	"RNA-binding (RRM/RBD/RNP motifs) family protein; FUNCTIONS IN: RNA binding, nucleotide binding, nucleic acid binding; EXPRESSED IN: 22 plant structures; EXPRESSED DURING: 13 growth stages; CONTAINS InterPro DOMAIN/s: RNA recognition motif, RNP-1 (InterPro:IPR000504), Nucleotide-binding, alpha-beta plait (InterPro:IPR012677); BEST Arabidopsis thaliana protein match is: RNA-binding (RRM/RBD/RNP mo…	1	1	0	0	0	0	0	0
AT3G05545	0.5	0	2.443	0.1023	0.4145	"RING/U-box superfamily protein; CONTAINS InterPro DOMAIN/s: Zinc finger, RING-type (InterPro:IPR001841), Zinc finger, C3HC4 RING-type (InterPro:IPR018957), Zinc finger, PHD-type (InterPro:IPR001965); BEST Arabidopsis thaliana protein match is: RING/U-box superfamily protein (TAIR:AT2G47700.1); Has 1560 Blast hits to 1269 proteins in 195 species: Archae - 0; Bacteria - 91; Metazoa - 627; Fungi - …	1	1	0	0	0	0	0	0
AT3G15270	0.5	0	2.443	0.1023	0.4145	"squamosa promoter binding protein-like 5 (SPL5); FUNCTIONS IN: DNA binding, sequence-specific DNA binding transcription factor activity; INVOLVED IN: regulation of vegetative phase change, regulation of transcription; LOCATED IN: nucleus; EXPRESSED IN: 15 plant structures; EXPRESSED DURING: 8 growth stages; CONTAINS InterPro DOMAIN/s: Squamosa promoter-binding protein (InterPro:IPR017238), Trans…	1	1	0	0	0	0	0	0
AT5G63260	0.5	0	2.443	0.1023	0.4145	"Zinc finger C-x8-C-x5-C-x3-H type family protein; FUNCTIONS IN: zinc ion binding, nucleic acid binding; INVOLVED IN: biological_process unknown; EXPRESSED IN: 24 plant structures; EXPRESSED DURING: 14 growth stages; CONTAINS InterPro DOMAIN/s: Zinc finger, CCCH-type (InterPro:IPR000571); BEST Arabidopsis thaliana protein match is: Zinc finger C-x8-C-x5-C-x3-H type family protein (TAIR:AT3G48440.…	1	1	0	0	0	0	0	0
AT4G00450	0.5	0	2.396	0.1063	0.4145	"CENTER CITY (CCT); FUNCTIONS IN: RNA polymerase II transcription mediator activity; INVOLVED IN: photoperiodism, flowering, regulation of development, heterochronic, regulation of radial pattern formation; LOCATED IN: mediator complex, chloroplast; EXPRESSED IN: 22 plant structures; EXPRESSED DURING: 14 growth stages; CONTAINS InterPro DOMAIN/s: Mediator complex, subunit Med12 (InterPro:IPR01903…	0	1	1	0	0	0	0	0
AT3G51950	0.5	0	2.385	0.107	0.4145	"Zinc finger (CCCH-type) family protein / RNA recognition motif (RRM)-containing protein; FUNCTIONS IN: RNA binding, zinc ion binding, nucleotide binding, nucleic acid binding; INVOLVED IN: biological_process unknown; LOCATED IN: cellular_component unknown; EXPRESSED IN: 23 plant structures; EXPRESSED DURING: 13 growth stages; CONTAINS InterPro DOMAIN/s: Zinc finger, CCCH-type (InterPro:IPR000571…	2	0	0	0	0	0	0	0
AT5G60960	0.5	0	2.36	0.1097	0.4145	"Pentatricopeptide repeat (PPR) superfamily protein; FUNCTIONS IN: molecular_function unknown; INVOLVED IN: biological_process unknown; LOCATED IN: cellular_component unknown; EXPRESSED IN: 22 plant structures; EXPRESSED DURING: 13 growth stages; CONTAINS InterPro DOMAIN/s: Pentatricopeptide repeat (InterPro:IPR002885); BEST Arabidopsis thaliana protein match is: Pentatricopeptide repeat (PPR) su…	0	1	0	1	0	0	0	0
AT5G58710	0.5	0	2.34	0.111	0.4145	"rotamase CYP 7 (ROC7); FUNCTIONS IN: peptidyl-prolyl cis-trans isomerase activity; INVOLVED IN: protein folding, root development; LOCATED IN: chloroplast; EXPRESSED IN: 22 plant structures; EXPRESSED DURING: 13 growth stages; CONTAINS InterPro DOMAIN/s: Cyclophilin-like (InterPro:IPR015891), Peptidyl-prolyl cis-trans isomerase, cyclophilin-type (InterPro:IPR002130), Peptidyl-prolyl cis-trans is…	1	0	1	0	0	0	0	0
AT4G35040	0.5	0	2.305	0.1144	0.4145	"bZIP19; FUNCTIONS IN: protein binding, DNA binding, sequence-specific DNA binding transcription factor activity; INVOLVED IN: cellular response to zinc ion, response to zinc ion; LOCATED IN: nucleus; EXPRESSED IN: 23 plant structures; EXPRESSED DURING: 13 growth stages; CONTAINS InterPro DOMAIN/s: Basic-leucine zipper (bZIP) transcription factor (InterPro:IPR004827), Basic leucine zipper (InterP…	1	0	0	1	0	0	0	0
AT1G24510	0.5	0	2.295	0.1151	0.4145	"TCP-1/cpn60 chaperonin family protein; FUNCTIONS IN: protein binding; INVOLVED IN: protein folding, cellular protein metabolic process; LOCATED IN: plasma membrane; EXPRESSED IN: 23 plant structures; EXPRESSED DURING: 14 growth stages; CONTAINS InterPro DOMAIN/s: Chaperone, tailless complex polypeptide 1 (InterPro:IPR017998), Chaperonin Cpn60/TCP-1 (InterPro:IPR002423), T-complex protein 1, epsi…	0	0	2	0	0	0	0	0
AT3G14750	0.5	0	2.295	0.1151	0.4145	"unknown protein; BEST Arabidopsis thaliana protein match is: unknown protein (TAIR:AT1G67170.1); Has 4036 Blast hits to 3091 proteins in 519 species: Archae - 61; Bacteria - 669; Metazoa - 1503; Fungi - 255; Plants - 421; Viruses - 4; Other Eukaryotes - 1123 (source: NCBI BLink)."	0	0	2	0	0	0	0	0
AT3G18790	0.5	0	2.295	0.1151	0.4145	"FUNCTIONS IN: molecular_function unknown; INVOLVED IN: biological_process unknown; LOCATED IN: chloroplast; EXPRESSED IN: 22 plant structures; EXPRESSED DURING: 13 growth stages; CONTAINS InterPro DOMAIN/s: Isy1-like splicing (InterPro:IPR009360); Has 1147 Blast hits to 965 proteins in 236 species: Archae - 12; Bacteria - 13; Metazoa - 351; Fungi - 230; Plants - 49; Viruses - 9; Other Eukaryotes…	0	0	2	0	0	0	0	0
AT1G28290	0.5	0	2.26	0.1184	0.4145	"arabinogalactan protein 31 (AGP31); CONTAINS InterPro DOMAIN/s: Pollen Ole e 1 allergen/extensin (InterPro:IPR006041); BEST Arabidopsis thaliana protein match is: arabinogalactan protein 30 (TAIR:AT2G33790.1); Has 151286 Blast hits to 46459 proteins in 2422 species: Archae - 571; Bacteria - 36421; Metazoa - 49452; Fungi - 15190; Plants - 16901; Viruses - 4924; Other Eukaryotes - 27827 (source: N…	0	0	1	1	0	0	0	0
AT1G31280	0.5	0	2.26	0.1184	0.4145	"argonaute 2 (AGO2); FUNCTIONS IN: nucleic acid binding; INVOLVED IN: biological_process unknown; LOCATED IN: cellular_component unknown; EXPRESSED IN: 21 plant structures; EXPRESSED DURING: 12 growth stages; CONTAINS InterPro DOMAIN/s: Domain of unknown function DUF1785 (InterPro:IPR014811), Stem cell self-renewal protein Piwi (InterPro:IPR003165), Argonaute/Dicer protein, PAZ (InterPro:IPR00310…	0	0	1	1	0	0	0	0
AT1G59890	0.5	0	2.26	0.1184	0.4145	"SIN3-like 5 (SNL5); FUNCTIONS IN: molecular_function unknown; INVOLVED IN: regulation of transcription, DNA-dependent; LOCATED IN: nucleus; EXPRESSED IN: 24 plant structures; EXPRESSED DURING: 15 growth stages; CONTAINS InterPro DOMAIN/s: Histone deacetylase interacting (InterPro:IPR013194), Paired amphipathic helix (InterPro:IPR003822); BEST Arabidopsis thaliana protein match is: SIN3-like 6 (T…	0	0	1	1	0	0	0	0
AT1G67580	0.5	0	2.26	0.1184	0.4145	"Protein kinase superfamily protein; FUNCTIONS IN: protein serine/threonine kinase activity, protein kinase activity, kinase activity, ATP binding; INVOLVED IN: protein amino acid phosphorylation; LOCATED IN: cytosol; EXPRESSED IN: 26 plant structures; EXPRESSED DURING: 15 growth stages; CONTAINS InterPro DOMAIN/s: Protein kinase, catalytic domain (InterPro:IPR000719), Serine/threonine-protein ki…	0	0	1	1	0	0	0	0
AT2G05520	0.5	0	2.26	0.1184	0.4145	"glycine-rich protein 3 (GRP-3); FUNCTIONS IN: molecular_function unknown; INVOLVED IN: response to ethylene stimulus, response to desiccation, response to abscisic acid stimulus, response to salicylic acid stimulus; LOCATED IN: endomembrane system; EXPRESSED IN: 22 plant structures; EXPRESSED DURING: 14 growth stages; CONTAINS InterPro DOMAIN/s: Glycine rich protein (InterPro:IPR010800); BEST Ar…	0	0	1	1	0	0	0	0
AT2G24270	0.5	0	2.26	0.1184	0.4145	"aldehyde dehydrogenase 11A3 (ALDH11A3); FUNCTIONS IN: 3-chloroallyl aldehyde dehydrogenase activity, glyceraldehyde-3-phosphate dehydrogenase (NADP+) activity; INVOLVED IN: oxidation reduction, metabolic process; EXPRESSED IN: 26 plant structures; EXPRESSED DURING: 15 growth stages; CONTAINS InterPro DOMAIN/s: Aldehyde/histidinol dehydrogenase (InterPro:IPR016161), Aldehyde dehydrogenase (InterP…	0	0	1	1	0	0	0	0
AT2G38670	0.5	0	2.26	0.1184	0.4145	"phosphorylethanolamine cytidylyltransferase 1 (PECT1); CONTAINS InterPro DOMAIN/s: Rossmann-like alpha/beta/alpha sandwich fold (InterPro:IPR014729), Cytidyltransferase-related (InterPro:IPR004821), Cytidylyltransferase (InterPro:IPR004820); BEST Arabidopsis thaliana protein match is: phosphorylcholine cytidylyltransferase (TAIR:AT2G32260.1); Has 10984 Blast hits to 6001 proteins in 1666 species…	0	0	1	1	0	0	0	0
AT2G42570	0.5	0	2.26	0.1184	0.4145	"TRICHOME BIREFRINGENCE-LIKE 39 (TBL39); INVOLVED IN: biological_process unknown; LOCATED IN: vacuole; EXPRESSED IN: 21 plant structures; EXPRESSED DURING: 12 growth stages; CONTAINS InterPro DOMAIN/s: Protein of unknown function DUF231, plant (InterPro:IPR004253); BEST Arabidopsis thaliana protein match is: Plant protein of unknown function (DUF828) (TAIR:AT2G31110.2); Has 1331 Blast hits to 131…	0	0	1	1	0	0	0	0
AT2G44200	0.5	0	2.26	0.1184	0.4145	"CBF1-interacting co-repressor CIR, N-terminal;Pre-mRNA splicing factor; CONTAINS InterPro DOMAIN/s: CBF1-interacting co-repressor CIR, N-terminal (InterPro:IPR019339), Pre-mRNA splicing factor (InterPro:IPR022209); BEST Arabidopsis thaliana protein match is: CBF1-interacting co-repressor CIR, N-terminal;Pre-mRNA splicing factor (TAIR:AT2G44195.1); Has 59661 Blast hits to 33745 proteins in 1751 s…	0	0	1	1	0	0	0	0
AT3G02780	0.5	0	2.26	0.1184	0.4145	"isopentenyl pyrophosphate:dimethylallyl pyrophosphate isomerase 2 (IPP2); FUNCTIONS IN: isopentenyl-diphosphate delta-isomerase activity; INVOLVED IN: chlorophyll biosynthetic process, flower development, isoprenoid biosynthetic process; LOCATED IN: cytosol, mitochondrion, chloroplast; EXPRESSED IN: 23 plant structures; EXPRESSED DURING: 13 growth stages; CONTAINS InterPro DOMAIN/s: NUDIX hydrol…	0	0	1	1	0	0	0	0
AT3G04260	0.5	0	2.26	0.1184	0.4145	"plastid transcriptionally active 3 (PTAC3); FUNCTIONS IN: DNA binding, nucleic acid binding; LOCATED IN: plastid chromosome, nucleus, chloroplast, nucleoid, membrane; EXPRESSED IN: 22 plant structures; EXPRESSED DURING: 13 growth stages; CONTAINS InterPro DOMAIN/s: DNA-binding SAP (InterPro:IPR003034); BEST Arabidopsis thaliana protein match is: genomes uncoupled 1 (TAIR:AT2G31400.1); Has 11987 …	0	0	1	1	0	0	0	0
AT3G09735	0.5	0	2.26	0.1184	0.4145	"S1FA-like DNA-binding protein; FUNCTIONS IN: DNA binding; INVOLVED IN: regulation of transcription; LOCATED IN: endomembrane system, nucleus; EXPRESSED IN: 22 plant structures; EXPRESSED DURING: 13 growth stages; CONTAINS InterPro DOMAIN/s: DNA binding protein S1FA (InterPro:IPR006779); BEST Arabidopsis thaliana protein match is: S1FA-like DNA-binding protein (TAIR:AT2G37120.1); Has 76 Blast hit…	0	0	1	1	0	0	0	0
AT3G10550	0.5	0	2.26	0.1184	0.4145	"Myotubularin-like phosphatases II superfamily; FUNCTIONS IN: phosphatidylinositol-3-phosphatase activity, phosphatidylinositol-3,5-bisphosphate 3-phosphatase activity; INVOLVED IN: dephosphorylation; LOCATED IN: cellular_component unknown; EXPRESSED IN: 24 plant structures; EXPRESSED DURING: 12 growth stages; CONTAINS InterPro DOMAIN/s: Protein-tyrosine phosphatase, active site (InterPro:IPR0161…	0	0	1	1	0	0	0	0
AT3G15190	0.5	0	2.26	0.1184	0.4145	"chloroplast 30S ribosomal protein S20, putative; FUNCTIONS IN: structural constituent of ribosome, RNA binding; INVOLVED IN: translation, ribosome biogenesis; LOCATED IN: ribosome, chloroplast stroma, chloroplast, membrane; EXPRESSED IN: 22 plant structures; EXPRESSED DURING: 13 growth stages; CONTAINS InterPro DOMAIN/s: Ribosomal protein S20 (InterPro:IPR002583); Has 3989 Blast hits to 3989 pro…	0	0	1	1	0	0	0	0
AT3G42790	0.5	0	2.26	0.1184	0.4145	"alfin-like 3 (AL3); CONTAINS InterPro DOMAIN/s: Zinc finger, PHD-type, conserved site (InterPro:IPR019786), Zinc finger, PHD-type (InterPro:IPR001965), Protein of unknown function DUF3594 (InterPro:IPR021998), Zinc finger, FYVE/PHD-type (InterPro:IPR011011), Zinc finger, PHD-finger (InterPro:IPR019787); BEST Arabidopsis thaliana protein match is: alfin-like 5 (TAIR:AT5G20510.1); Has 1689 Blast h…	0	0	1	1	0	0	0	0
AT3G52560	0.5	0	2.26	0.1184	0.4145	"ubiquitin E2 variant 1D-4 (UEV1D-4); CONTAINS InterPro DOMAIN/s: Ubiquitin-conjugating enzyme/RWD-like (InterPro:IPR016135), Ubiquitin-conjugating enzyme, E2 (InterPro:IPR000608); BEST Arabidopsis thaliana protein match is: MMS ZWEI homologue 3 (TAIR:AT2G36060.1); Has 2665 Blast hits to 2665 proteins in 275 species: Archae - 0; Bacteria - 0; Metazoa - 1316; Fungi - 370; Plants - 595; Viruses - 0…	0	0	1	1	0	0	0	0
AT3G52990	0.5	0	2.26	0.1184	0.4145	"Pyruvate kinase family protein; FUNCTIONS IN: pyruvate kinase activity, potassium ion binding, magnesium ion binding, catalytic activity; INVOLVED IN: response to cadmium ion, glycolysis; LOCATED IN: membrane; EXPRESSED IN: guard cell, cultured cell, leaf; EXPRESSED DURING: seedling growth; CONTAINS InterPro DOMAIN/s: Pyruvate/Phosphoenolpyruvate kinase, catalytic core (InterPro:IPR015813), Pyru…	0	0	1	1	0	0	0	0
AT3G59970	0.5	0	2.26	0.1184	0.4145	"methylenetetrahydrofolate reductase 1 (MTHFR1); FUNCTIONS IN: methylenetetrahydrofolate reductase (NADPH) activity; INVOLVED IN: oxidation reduction, methionine metabolic process; EXPRESSED IN: fruit, guard cell, leaf; EXPRESSED DURING: seedling growth; CONTAINS InterPro DOMAIN/s: Methylenetetrahydrofolate reductase (InterPro:IPR003171), Eukaryotic-type methylenetetrahydrofolate reductase (Inter…	0	0	1	1	0	0	0	0
AT3G63170	0.5	0	2.26	0.1184	0.4145	"Chalcone-flavanone isomerase family protein; FUNCTIONS IN: intramolecular lyase activity; INVOLVED IN: cellular amino acid derivative biosynthetic process; LOCATED IN: mitochondrion, chloroplast, plastid, chloroplast envelope; EXPRESSED IN: 22 plant structures; EXPRESSED DURING: 13 growth stages; CONTAINS InterPro DOMAIN/s: Chalcone isomerase, subgroup (InterPro:IPR003466), Chalcone isomerase (I…	0	0	1	1	0	0	0	0
AT4G05420	0.5	0	2.26	0.1184	0.4145	"damaged DNA binding protein 1A (DDB1A); FUNCTIONS IN: protein binding, DNA binding; INVOLVED IN: negative regulation of transcription, negative regulation of photomorphogenesis; LOCATED IN: nucleus, CUL4 RING ubiquitin ligase complex; EXPRESSED IN: 23 plant structures; EXPRESSED DURING: 14 growth stages; CONTAINS InterPro DOMAIN/s: WD40 repeat-like-containing domain (InterPro:IPR011046), Cleavag…	0	0	1	1	0	0	0	0
AT4G13710	0.5	0	2.26	0.1184	0.4145	"Pectin lyase-like superfamily protein; FUNCTIONS IN: lyase activity, pectate lyase activity; INVOLVED IN: biological_process unknown; LOCATED IN: endomembrane system; EXPRESSED IN: 20 plant structures; EXPRESSED DURING: 6 growth stages; CONTAINS InterPro DOMAIN/s: Pectin lyase fold/virulence factor (InterPro:IPR011050), AmbAllergen (InterPro:IPR018082), Pectate lyase/Amb allergen (InterPro:IPR00…	0	0	1	1	0	0	0	0
AT4G26370	0.5	0	2.26	0.1184	0.4145	"antitermination NusB domain-containing protein; FUNCTIONS IN: RNA binding; INVOLVED IN: regulation of transcription, DNA-dependent; LOCATED IN: chloroplast; EXPRESSED IN: 20 plant structures; EXPRESSED DURING: 13 growth stages; CONTAINS InterPro DOMAIN/s: NusB/RsmB/TIM44 (InterPro:IPR006027); Has 30201 Blast hits to 17322 proteins in 780 species: Archae - 12; Bacteria - 1396; Metazoa - 17338; Fu…	0	0	1	1	0	0	0	0
AT4G29060	0.5	0	2.26	0.1184	0.4145	"embryo defective 2726 (emb2726); FUNCTIONS IN: RNA binding, translation elongation factor activity; INVOLVED IN: translational elongation, response to cadmium ion, embryo development ending in seed dormancy; LOCATED IN: chloroplast stroma, chloroplast, chloroplast envelope; EXPRESSED IN: 24 plant structures; EXPRESSED DURING: 14 growth stages; CONTAINS InterPro DOMAIN/s: Nucleic acid-binding, OB…	0	0	1	1	0	0	0	0
AT4G31300	0.5	0	2.26	0.1184	0.4145	"PBA1; FUNCTIONS IN: peptidase activity, endopeptidase activity, threonine-type endopeptidase activity; INVOLVED IN: response to zinc ion, response to salt stress, ubiquitin-dependent protein catabolic process; LOCATED IN: proteasome core complex, proteasome complex, plasma membrane, vacuole; EXPRESSED IN: 25 plant structures; EXPRESSED DURING: 14 growth stages; CONTAINS InterPro DOMAIN/s: Protea…	0	0	1	1	0	0	0	0
AT4G33200	0.5	0	2.26	0.1184	0.4145	"XI-I; FUNCTIONS IN: motor activity; INVOLVED IN: actin filament-based movement; LOCATED IN: myosin complex; EXPRESSED IN: 24 plant structures; EXPRESSED DURING: 15 growth stages; CONTAINS InterPro DOMAIN/s: Dil domain (InterPro:IPR018444), Dilute (InterPro:IPR002710), ATPase, AAA+ type, core (InterPro:IPR003593), Myosin, N-terminal, SH3-like (InterPro:IPR004009), Myosin head, motor domain (Inter…	0	0	1	1	0	0	0	0
AT4G36980	0.5	0	2.26	0.1184	0.4145	"FUNCTIONS IN: molecular_function unknown; INVOLVED IN: biological_process unknown; EXPRESSED IN: 23 plant structures; EXPRESSED DURING: 13 growth stages; CONTAINS InterPro DOMAIN/s: Splicing factor, suppressor of white apricot (InterPro:IPR019147); Has 7672 Blast hits to 5479 proteins in 321 species: Archae - 0; Bacteria - 89; Metazoa - 5155; Fungi - 712; Plants - 341; Viruses - 39; Other Eukary…	0	0	1	1	0	0	0	0
AT2G48121	0.5	0	2.26	0.1184	0.4145	BEST Arabidopsis thaliana protein match is: Ribonuclease III family protein (TAIR:AT4G37510.1).	0	0	1	1	0	0	0	0
AT5G13530	0.5	0	2.26	0.1184	0.4145	"KEEP ON GOING (KEG); FUNCTIONS IN: ubiquitin-protein ligase activity, protein kinase activity; INVOLVED IN: abscisic acid mediated signaling pathway, response to abscisic acid stimulus, defense response, protein ubiquitination, developmental growth; EXPRESSED IN: 23 plant structures; EXPRESSED DURING: 13 growth stages; CONTAINS InterPro DOMAIN/s: Zinc finger, RING-type, conserved site (InterPro:…	0	0	1	1	0	0	0	0
AT5G41770	0.5	0	2.26	0.1184	0.4145	"crooked neck protein, putative / cell cycle protein, putative; FUNCTIONS IN: binding; INVOLVED IN: RNA processing; LOCATED IN: intracellular; EXPRESSED IN: 22 plant structures; EXPRESSED DURING: 13 growth stages; CONTAINS InterPro DOMAIN/s: Tetratricopeptide-like helical (InterPro:IPR011990), RNA-processing protein, HAT helix (InterPro:IPR003107), Tetratricopeptide repeat-containing (InterPro:IP…	0	0	1	1	0	0	0	0
AT5G42980	0.5	0	2.26	0.1184	0.4145	"thioredoxin 3 (TRX3); FUNCTIONS IN: oxidoreductase activity, acting on sulfur group of donors, disulfide as acceptor; INVOLVED IN: response to hydrogen peroxide, defense response to fungus, response to microbial phytotoxin; LOCATED IN: in 8 components; EXPRESSED IN: 27 plant structures; EXPRESSED DURING: 16 growth stages; CONTAINS InterPro DOMAIN/s: Thioredoxin fold (InterPro:IPR012335), Thiored…	0	0	1	1	0	0	0	0
AT5G50350	0.5	0	2.26	0.1184	0.4145	"unknown protein; FUNCTIONS IN: molecular_function unknown; INVOLVED IN: response to oxidative stress; LOCATED IN: chloroplast; EXPRESSED IN: 22 plant structures; EXPRESSED DURING: 13 growth stages; Has 1807 Blast hits to 1807 proteins in 277 species: Archae - 0; Bacteria - 0; Metazoa - 736; Fungi - 347; Plants - 385; Viruses - 0; Other Eukaryotes - 339 (source: NCBI BLink)."	0	0	1	1	0	0	0	0
AT5G64160	0.5	0	2.26	0.1184	0.4145	"unknown protein; FUNCTIONS IN: molecular_function unknown; INVOLVED IN: biological_process unknown; LOCATED IN: cellular_component unknown; EXPRESSED IN: 24 plant structures; EXPRESSED DURING: 15 growth stages; Has 30201 Blast hits to 17322 proteins in 780 species: Archae - 12; Bacteria - 1396; Metazoa - 17338; Fungi - 3422; Plants - 5037; Viruses - 0; Other Eukaryotes - 2996 (source: NCBI BLink…	0	0	1	1	0	0	0	0
AT1G50010	28.2	12.8	1.101	0.1202	0.4196	"tubulin alpha-2 chain (TUA2); FUNCTIONS IN: structural constituent of cytoskeleton; INVOLVED IN: microtubule-based process, response to salt stress; LOCATED IN: tubulin complex, cytosol, cell wall, membrane; EXPRESSED IN: 26 plant structures; EXPRESSED DURING: 15 growth stages; CONTAINS InterPro DOMAIN/s: Alpha tubulin (InterPro:IPR002452), Tubulin (InterPro:IPR000217), Tubulin/FtsZ, GTPase doma…	7	6	52	48	21	0	12	18
AT4G36690	2.8	0.8	1.576	0.1203	0.4196	"ATU2AF65A; FUNCTIONS IN: RNA binding, nucleotide binding, nucleic acid binding; INVOLVED IN: nuclear mRNA splicing, via spliceosome, defense response to bacterium; LOCATED IN: nucleus; EXPRESSED IN: 25 plant structures; EXPRESSED DURING: 15 growth stages; CONTAINS InterPro DOMAIN/s: RNA recognition motif, RNP-1 (InterPro:IPR000504), Nucleotide-binding, alpha-beta plait (InterPro:IPR012677), U2 s…	1	0	5	5	2	0	1	0
AT2G06850	10.5	3.2	1.53	0.122	0.421	"xyloglucan endotransglucosylase/hydrolase 4 (XTH4); FUNCTIONS IN: hydrolase activity, acting on glycosyl bonds, xyloglucan:xyloglucosyl transferase activity; INVOLVED IN: response to auxin stimulus, response to mechanical stimulus, response to low light intensity stimulus, unidimensional cell growth; LOCATED IN: in 6 components; EXPRESSED IN: 24 plant structures; EXPRESSED DURING: 15 growth stag…	2	1	17	22	5	0	0	8
AT1G29030	0.5	0	2.226	0.1218	0.421	"Apoptosis inhibitory protein 5 (API5); FUNCTIONS IN: binding; INVOLVED IN: biological_process unknown; LOCATED IN: cellular_component unknown; CONTAINS InterPro DOMAIN/s: Apoptosis inhibitory 5 (InterPro:IPR008383), Armadillo-type fold (InterPro:IPR016024); BEST Arabidopsis thaliana protein match is: Apoptosis inhibitory protein 5 (API5) (TAIR:AT2G34040.1); Has 834 Blast hits to 647 proteins in …	0	0	0	2	0	0	0	0
AT2G45060	0.5	0	2.226	0.1218	0.421	"Uncharacterised conserved protein UCP022280; FUNCTIONS IN: molecular_function unknown; INVOLVED IN: biological_process unknown; LOCATED IN: mitochondrion; EXPRESSED IN: 24 plant structures; EXPRESSED DURING: 15 growth stages; CONTAINS InterPro DOMAIN/s: Uncharacterised conserved protein UCP022280 (InterPro:IPR016803); BEST Arabidopsis thaliana protein match is: Uncharacterised conserved protein …	0	0	0	2	0	0	0	0
AT4G38580	0.5	0	2.226	0.1218	0.421	"farnesylated protein 6 (FP6); FUNCTIONS IN: metal ion binding; INVOLVED IN: heat acclimation; LOCATED IN: plasma membrane; EXPRESSED IN: 23 plant structures; EXPRESSED DURING: 13 growth stages; CONTAINS InterPro DOMAIN/s: Heavy metal transport/detoxification protein (InterPro:IPR006121); BEST Arabidopsis thaliana protein match is: Heavy metal transport/detoxification superfamily protein (TAIR:AT…	0	0	0	2	0	0	0	0
AT5G42270	0.5	0	2.226	0.1218	0.421	"VARIEGATED 1 (VAR1); FUNCTIONS IN: metallopeptidase activity, ATP-dependent peptidase activity, ATPase activity; INVOLVED IN: photoinhibition, PSII associated light-harvesting complex II catabolic process, protein catabolic process; LOCATED IN: thylakoid, chloroplast thylakoid membrane, chloroplast, chloroplast envelope; EXPRESSED IN: 24 plant structures; EXPRESSED DURING: 13 growth stages; CONT…	0	0	0	2	0	0	0	0
AT4G10970	2.5	0.5	2.378	0.126	0.4326	"unknown protein; BEST Arabidopsis thaliana protein match is: unknown protein (TAIR:AT4G23910.2); Has 1807 Blast hits to 1807 proteins in 277 species: Archae - 0; Bacteria - 0; Metazoa - 736; Fungi - 347; Plants - 385; Viruses - 0; Other Eukaryotes - 339 (source: NCBI BLink)."	9	1	0	0	2	0	0	0
AT1G70180	1.2	0.2	1.878	0.1259	0.4326	"Sterile alpha motif (SAM) domain-containing protein; CONTAINS InterPro DOMAIN/s: Sterile alpha motif homology (InterPro:IPR010993), Sterile alpha motif, type 1 (InterPro:IPR021129); BEST Arabidopsis thaliana protein match is: Sterile alpha motif (SAM) domain-containing protein (TAIR:AT3G07170.1); Has 6230 Blast hits to 4024 proteins in 371 species: Archae - 0; Bacteria - 343; Metazoa - 2415; Fun…	1	1	1	2	1	0	0	0
AT5G49910	3.2	0.8	1.752	0.131	0.4476	"chloroplast heat shock protein 70-2 (CPHSC70-2EAT SHOCK PROTEIN 70-2); FUNCTIONS IN: protein binding; INVOLVED IN: protein folding, response to cadmium ion, protein targeting to chloroplast, response to heat; LOCATED IN: in 6 components; EXPRESSED IN: 26 plant structures; EXPRESSED DURING: 15 growth stages; CONTAINS InterPro DOMAIN/s: Heat shock protein 70, conserved site (InterPro:IPR018181), C…	0	0	8	5	0	0	2	1
AT3G13920	12.8	8.2	0.7753	0.1324	0.4517	"eukaryotic translation initiation factor 4A1 (EIF4A1); FUNCTIONS IN: protein binding, ATP-dependent helicase activity, translation initiation factor activity; INVOLVED IN: response to cadmium ion, translational initiation; LOCATED IN: cytosol, nucleolus, cell wall, membrane; EXPRESSED IN: 24 plant structures; EXPRESSED DURING: 16 growth stages; CONTAINS InterPro DOMAIN/s: RNA helicase, DEAD-box …	13	11	11	16	11	0	10	12
AT4G25550	4.2	1.5	1.599	0.1383	0.4679	"Cleavage/polyadenylation specificity factor, 25kDa subunit; CONTAINS InterPro DOMAIN/s: Cleavage/polyadenylation specificity factor, 25kDa subunit (InterPro:IPR016706); BEST Arabidopsis thaliana protein match is: homolog of CFIM-25 (TAIR:AT4G29820.1); Has 397 Blast hits to 397 proteins in 170 species: Archae - 0; Bacteria - 0; Metazoa - 171; Fungi - 88; Plants - 70; Viruses - 0; Other Eukaryotes…	11	1	1	4	4	0	0	2
AT5G62190	4	1.5	1.271	0.1398	0.4713	"PRH75; FUNCTIONS IN: DEAD/H-box RNA helicase binding, ATP-dependent helicase activity; INVOLVED IN: RNA metabolic process; LOCATED IN: nucleolus, nucleus; EXPRESSED IN: 24 plant structures; EXPRESSED DURING: 13 growth stages; CONTAINS InterPro DOMAIN/s: DNA/RNA helicase, DEAD/DEAH box type, N-terminal (InterPro:IPR011545), RNA helicase, ATP-dependent, DEAD-box, conserved site (InterPro:IPR000629…	2	1	5	8	4	0	0	2
AT1G04510	5.5	2.5	1.057	0.1407	0.4728	"MOS4-associated complex 3A (MAC3A); FUNCTIONS IN: ubiquitin-protein ligase activity, nucleotide binding; INVOLVED IN: response to cadmium ion, defense response to bacterium; LOCATED IN: nucleolus, nucleus, CUL4 RING ubiquitin ligase complex; EXPRESSED IN: 25 plant structures; EXPRESSED DURING: 13 growth stages; CONTAINS InterPro DOMAIN/s: WD40 repeat 2 (InterPro:IPR019782), U box domain (InterPr…	7	4	6	5	4	2	2	2
AT2G26430	1.2	0.2	1.814	0.1405	0.4728	"arginine-rich cyclin 1 (RCY1); CONTAINS InterPro DOMAIN/s: Cyclin L (InterPro:IPR017060), Cyclin-like (InterPro:IPR011028), Transcription regulator cyclin (InterPro:IPR015429), Cyclin-related (InterPro:IPR013763), Cyclin, N-terminal (InterPro:IPR006671), Cyclin (InterPro:IPR006670); BEST Arabidopsis thaliana protein match is: Cyclin family protein (TAIR:AT5G45190.1); Has 14137 Blast hits to 8002…	1	0	2	2	1	0	0	0
AT4G35785	5.2	2.2	1.174	0.1416	0.4744	"RNA-binding (RRM/RBD/RNP motifs) family protein; FUNCTIONS IN: nucleotide binding, nucleic acid binding; INVOLVED IN: biological_process unknown; LOCATED IN: ribonucleoprotein complex, chloroplast; EXPRESSED IN: cultured cell; CONTAINS InterPro DOMAIN/s: RNA recognition motif, RNP-1 (InterPro:IPR000504), Nucleotide-binding, alpha-beta plait (InterPro:IPR012677); BEST Arabidopsis thaliana protein…	3	2	6	10	1	0	1	7
AT5G19780	24.8	11.8	1.034	0.1423	0.4759	"tubulin alpha-5 (TUA5); FUNCTIONS IN: structural constituent of cytoskeleton; INVOLVED IN: response to cadmium ion, microtubule-based process; LOCATED IN: tubulin complex, cytosol, cell wall, membrane; EXPRESSED IN: 6 plant structures; CONTAINS InterPro DOMAIN/s: Alpha tubulin (InterPro:IPR002452), Tubulin (InterPro:IPR000217), Tubulin/FtsZ, GTPase domain (InterPro:IPR003008), Tubulin/FtsZ, N-te…	6	6	45	42	21	0	10	16
AT2G33845	2.5	0.8	1.95	0.1442	0.4815	"Nucleic acid-binding, OB-fold-like protein; FUNCTIONS IN: molecular_function unknown; INVOLVED IN: biological_process unknown; LOCATED IN: chloroplast; EXPRESSED IN: 22 plant structures; EXPRESSED DURING: 13 growth stages; CONTAINS InterPro DOMAIN/s: Nucleic acid-binding, OB-fold-like (InterPro:IPR016027), Nucleic acid-binding, OB-fold (InterPro:IPR012340); BEST Arabidopsis thaliana protein matc…	6	3	0	1	3	0	0	0
AT3G08030	2.2	0.8	1.415	0.1466	0.487	"Protein of unknown function, DUF642; FUNCTIONS IN: molecular_function unknown; INVOLVED IN: biological_process unknown; LOCATED IN: cell wall; EXPRESSED IN: 22 plant structures; EXPRESSED DURING: 14 growth stages; CONTAINS InterPro DOMAIN/s: Protein of unknown function DUF642 (InterPro:IPR006946); BEST Arabidopsis thaliana protein match is: Protein of unknown function, DUF642 (TAIR:AT2G41800.1);…	1	1	3	4	1	0	0	2
AT4G34980	21.5	13.5	0.746	0.158	0.4971	"subtilisin-like serine protease 2 (SLP2); FUNCTIONS IN: serine-type peptidase activity; INVOLVED IN: plant-type cell wall modification, proteolysis; LOCATED IN: middle lamella-containing extracellular matrix, membrane; EXPRESSED IN: 24 plant structures; EXPRESSED DURING: 15 growth stages; CONTAINS InterPro DOMAIN/s: Protease-associated PA (InterPro:IPR003137), Proteinase inhibitor, propeptide (I…	29	16	19	22	22	4	9	19
AT1G01300	17	9	1.075	0.1886	0.4971	"Eukaryotic aspartyl protease family protein; FUNCTIONS IN: aspartic-type endopeptidase activity; INVOLVED IN: proteolysis, response to karrikin; LOCATED IN: membrane, plant-type cell wall; EXPRESSED IN: 22 plant structures; EXPRESSED DURING: 13 growth stages; CONTAINS InterPro DOMAIN/s: Peptidase aspartic (InterPro:IPR021109), Peptidase aspartic, catalytic (InterPro:IPR009007), Peptidase A1 (Int…	35	1	17	15	10	0	11	15
AT5G52470	16.8	9.5	1.027	0.1685	0.4971	"fibrillarin 1 (FIB1); FUNCTIONS IN: snoRNA binding; INVOLVED IN: RNA methylation, rRNA processing; LOCATED IN: nucleolus, membrane; EXPRESSED IN: 24 plant structures; EXPRESSED DURING: 13 growth stages; CONTAINS InterPro DOMAIN/s: Fibrillarin (InterPro:IPR000692); BEST Arabidopsis thaliana protein match is: fibrillarin 2 (TAIR:AT4G25630.1); Has 20161 Blast hits to 7736 proteins in 898 species: A…	30	7	12	18	24	0	7	7
AT5G26000	14	9.5	0.8942	0.1815	0.4971	"thioglucoside glucohydrolase 1 (TGG1); FUNCTIONS IN: thioglucosidase activity, beta-glucosidase activity, hydrolase activity, hydrolyzing O-glycosyl compounds; INVOLVED IN: glucosinolate catabolic process; LOCATED IN: in 7 components; EXPRESSED IN: 9 plant structures; EXPRESSED DURING: seedling growth; CONTAINS InterPro DOMAIN/s: Glycoside hydrolase, family 1 (InterPro:IPR001360), Glycoside hydr…	13	19	12	12	17	1	7	13
AT4G22010	13	8.8	0.5975	0.193	0.4971	"SKU5 similar 4 (sks4); FUNCTIONS IN: oxidoreductase activity, copper ion binding; INVOLVED IN: oxidation reduction; LOCATED IN: membrane, plant-type cell wall; EXPRESSED IN: 22 plant structures; EXPRESSED DURING: 14 growth stages; CONTAINS InterPro DOMAIN/s: Multicopper oxidase, type 3 (InterPro:IPR011707), Cupredoxin (InterPro:IPR008972), Multicopper oxidase, type 2 (InterPro:IPR011706), Multic…	10	7	14	21	14	0	8	13
AT2G37220	11	5.8	0.7474	0.2573	0.4971	"RNA-binding (RRM/RBD/RNP motifs) family protein; FUNCTIONS IN: RNA binding, poly(U) RNA binding; INVOLVED IN: response to cold, response to abscisic acid stimulus, innate immune response; LOCATED IN: in 6 components; EXPRESSED IN: 26 plant structures; EXPRESSED DURING: 15 growth stages; CONTAINS InterPro DOMAIN/s: RNA recognition motif, RNP-1 (InterPro:IPR000504), Nucleotide-binding, alpha-beta …	7	11	13	13	5	5	6	7
AT5G59950	5.8	3	1.238	0.2564	0.4971	THO4A	9	6	2	6	11	0	1	0
ATCG00380	4.2	2	0.9451	0.231	0.4971	"chloroplast ribosomal protein S4 (RPS4); FUNCTIONS IN: structural constituent of ribosome; INVOLVED IN: translation; LOCATED IN: plastid small ribosomal subunit, chloroplast stroma, chloroplast, membrane; EXPRESSED IN: 22 plant structures; EXPRESSED DURING: 13 growth stages; CONTAINS InterPro DOMAIN/s: Ribosomal protein S4 (InterPro:IPR001912), Ribosomal protein S4, conserved site (InterPro:IPR0…	1	1	7	8	3	0	3	2
AT3G19760	3.8	1.5	1.13	0.22	0.4971	"eukaryotic initiation factor 4A-III (EIF4A-III); FUNCTIONS IN: protein binding, ATP-dependent helicase activity; INVOLVED IN: mRNA processing, response to hypoxia; LOCATED IN: in 6 components; EXPRESSED IN: 25 plant structures; EXPRESSED DURING: 16 growth stages; CONTAINS InterPro DOMAIN/s: RNA helicase, DEAD-box type, Q motif (InterPro:IPR014014), DNA/RNA helicase, DEAD/DEAH box type, N-termina…	0	1	7	7	3	0	2	1
AT1G13690	3	1.2	1.035	0.2507	0.4971	"ATPase E1 (ATE1); FUNCTIONS IN: nucleotide binding, nucleic acid binding; INVOLVED IN: biological_process unknown; LOCATED IN: cellular_component unknown; EXPRESSED IN: 23 plant structures; EXPRESSED DURING: 13 growth stages; CONTAINS InterPro DOMAIN/s: RNA recognition motif, glycine rich protein (InterPro:IPR015465), RNA recognition motif, RNP-1 (InterPro:IPR000504), Nucleotide-binding, alpha-b…	1	1	6	4	0	1	2	2
AT2G26250	2.2	1	1.329	0.218	0.4971	"3-ketoacyl-CoA synthase 10 (KCS10); FUNCTIONS IN: transferase activity, transferring acyl groups other than amino-acyl groups, catalytic activity, acyltransferase activity; INVOLVED IN: in 8 processes; LOCATED IN: endoplasmic reticulum, membrane; EXPRESSED IN: 26 plant structures; EXPRESSED DURING: 13 growth stages; CONTAINS InterPro DOMAIN/s: Thiolase-like (InterPro:IPR016039), Very-long-chain …	5	2	1	1	1	0	0	3
AT1G10580	2.2	1	1.13	0.2189	0.4971	"Transducin/WD40 repeat-like superfamily protein; CONTAINS InterPro DOMAIN/s: WD40 repeat 2 (InterPro:IPR019782), WD40 repeat, conserved site (InterPro:IPR019775), WD40 repeat (InterPro:IPR001680), G-protein beta WD-40 repeat, region (InterPro:IPR020472), WD40 repeat-like-containing domain (InterPro:IPR011046), WD40-repeat-containing domain (InterPro:IPR017986), WD40/YVTN repeat-like-containing d…	2	2	3	2	2	0	1	1
AT1G52360	2	0.8	1.205	0.2262	0.4971	"Coatomer, beta' subunit; FUNCTIONS IN: structural molecule activity; INVOLVED IN: intracellular protein transport, vesicle-mediated transport; LOCATED IN: membrane coat, COPI vesicle coat; EXPRESSED IN: 24 plant structures; EXPRESSED DURING: 13 growth stages; CONTAINS InterPro DOMAIN/s: WD40 repeat 2 (InterPro:IPR019782), Coatomer, WD associated region (InterPro:IPR006692), Cytochrome cd1-nitrit…	1	0	4	3	1	0	1	1
AT4G39960	1.8	0.5	1.544	0.1593	0.4971	"Molecular chaperone Hsp40/DnaJ family protein; FUNCTIONS IN: unfolded protein binding, heat shock protein binding, ATP binding; INVOLVED IN: protein folding, response to heat; LOCATED IN: chloroplast thylakoid membrane, chloroplast; EXPRESSED IN: 23 plant structures; EXPRESSED DURING: 13 growth stages; CONTAINS InterPro DOMAIN/s: Molecular chaperone, heat shock protein, Hsp40, DnaJ (InterPro:IPR…	2	2	1	2	1	1	0	0
AT5G44780	1.2	0.2	1.759	0.1649	0.4971	"unknown protein; BEST Arabidopsis thaliana protein match is: unknown protein (TAIR:AT4G20020.2); Has 9661 Blast hits to 6233 proteins in 635 species: Archae - 4; Bacteria - 1116; Metazoa - 4251; Fungi - 1510; Plants - 1359; Viruses - 43; Other Eukaryotes - 1378 (source: NCBI BLink)."	2	1	0	2	0	1	0	0
AT3G04740	1.2	0.2	1.899	0.1659	0.4971	"STRUWWELPETER (SWP); FUNCTIONS IN: RNA polymerase II transcription mediator activity; INVOLVED IN: positive regulation of transcription, positive regulation of cell proliferation; LOCATED IN: mediator complex; EXPRESSED IN: 25 plant structures; EXPRESSED DURING: 15 growth stages; CONTAINS InterPro DOMAIN/s: Mediator complex, subunit Med14 (InterPro:IPR013947); Has 940 Blast hits to 375 proteins …	1	3	0	1	0	1	0	0
AT4G02840	1.2	0.2	1.759	0.1666	0.4971	"Small nuclear ribonucleoprotein family protein; FUNCTIONS IN: molecular_function unknown; LOCATED IN: nucleolus, nucleus, small nucleolar ribonucleoprotein complex, plasma membrane, membrane; EXPRESSED IN: 23 plant structures; EXPRESSED DURING: 13 growth stages; CONTAINS InterPro DOMAIN/s: Like-Sm ribonucleoprotein (LSM) domain (InterPro:IPR001163), Like-Sm ribonucleoprotein (LSM) domain, eukary…	0	0	3	2	0	0	1	0
ATCG00900	1.2	0.2	1.708	0.1855	0.4971	"RPS7.1; FUNCTIONS IN: structural constituent of ribosome; INVOLVED IN: translation; LOCATED IN: plastid small ribosomal subunit, chloroplast; CONTAINS InterPro DOMAIN/s: Ribosomal protein S7, bacterial-type (InterPro:IPR005717), Ribosomal protein S7, conserved site (InterPro:IPR020606), Ribosomal protein S7 (InterPro:IPR000235); BEST Arabidopsis thaliana protein match is: ribosomal protein S7 (T…	0	0	1	4	1	0	0	0
AT5G06160	1	0.2	1.868	0.1857	0.4971	"ATROPOS (ATO); FUNCTIONS IN: zinc ion binding, nucleic acid binding; INVOLVED IN: regulation of embryo sac egg cell differentiation; LOCATED IN: cytosol; EXPRESSED IN: 23 plant structures; EXPRESSED DURING: 14 growth stages; CONTAINS InterPro DOMAIN/s: Zinc finger, C2H2-like (InterPro:IPR015880), Zinc finger, C2H2-type matrin (InterPro:IPR000690), Splicing factor SF3a60 binding domain (InterPro:…	2	2	0	0	1	0	0	0
AT4G12250	1	0.2	1.634	0.1975	0.4971	"UDP-D-glucuronate 4-epimerase 5 (GAE5); FUNCTIONS IN: UDP-glucuronate 4-epimerase activity, catalytic activity; INVOLVED IN: cellular metabolic process, carbohydrate metabolic process, nucleotide-sugar metabolic process, metabolic process; LOCATED IN: cellular_component unknown; EXPRESSED IN: 22 plant structures; EXPRESSED DURING: 11 growth stages; CONTAINS InterPro DOMAIN/s: NAD-dependent epime…	1	1	1	1	0	0	0	1
AT1G69530	1	0.2	1.61	0.2102	0.4971	"expansin A1 (EXPA1); CONTAINS InterPro DOMAIN/s: Pollen allergen, N-terminal (InterPro:IPR014734), Rare lipoprotein A (InterPro:IPR005132), Pollen allergen/expansin, C-terminal (InterPro:IPR007117), Barwin-related endoglucanase (InterPro:IPR009009), Expansin (InterPro:IPR002963), Expansin/Lol pI (InterPro:IPR007118), Expansin 45, endoglucanase-like (InterPro:IPR007112); BEST Arabidopsis thaliana…	0	1	2	1	0	0	0	1
AT4G32420	1	0.2	1.567	0.2176	0.4971	"Cyclophilin-like peptidyl-prolyl cis-trans isomerase family protein; FUNCTIONS IN: peptidyl-prolyl cis-trans isomerase activity; INVOLVED IN: protein folding; EXPRESSED IN: 23 plant structures; EXPRESSED DURING: 13 growth stages; CONTAINS InterPro DOMAIN/s: Cyclophilin-like (InterPro:IPR015891), Peptidyl-prolyl cis-trans isomerase, cyclophilin-type (InterPro:IPR002130); BEST Arabidopsis thaliana…	1	0	2	1	0	0	0	1
AT3G55430	1	0.2	1.559	0.2218	0.4971	"O-Glycosyl hydrolases family 17 protein; FUNCTIONS IN: cation binding, hydrolase activity, hydrolyzing O-glycosyl compounds, catalytic activity; INVOLVED IN: carbohydrate metabolic process; LOCATED IN: cell wall; EXPRESSED IN: 24 plant structures; EXPRESSED DURING: 15 growth stages; CONTAINS InterPro DOMAIN/s: X8 (InterPro:IPR012946), Glycoside hydrolase, catalytic core (InterPro:IPR017853), Gly…	0	1	1	2	0	0	1	0
AT1G54410	1	0.2	1.488	0.2457	0.4971	"dehydrin family protein; FUNCTIONS IN: molecular_function unknown; INVOLVED IN: response to water, response to stress; LOCATED IN: chloroplast; EXPRESSED IN: 24 plant structures; EXPRESSED DURING: 15 growth stages; Has 604 Blast hits to 498 proteins in 128 species: Archae - 0; Bacteria - 12; Metazoa - 151; Fungi - 65; Plants - 159; Viruses - 0; Other Eukaryotes - 217 (source: NCBI BLink)."	0	0	2	2	1	0	0	0
AT1G28060	1	0.2	1.478	0.2484	0.4971	"Pre-mRNA-splicing factor 3; CONTAINS InterPro DOMAIN/s: Pre-mRNA-splicing factor 3 (InterPro:IPR013881); BEST Arabidopsis thaliana protein match is: Pre-mRNA-splicing factor 3 (TAIR:AT3G55930.1); Has 22923 Blast hits to 12760 proteins in 707 species: Archae - 18; Bacteria - 1085; Metazoa - 11525; Fungi - 3053; Plants - 1999; Viruses - 93; Other Eukaryotes - 5150 (source: NCBI BLink)."	0	0	2	2	0	0	1	0
AT1G20670	0.2	0	1.677	0.2412	0.4971	"DNA-binding bromodomain-containing protein; CONTAINS InterPro DOMAIN/s: Bromodomain, conserved site (InterPro:IPR018359), Bromodomain (InterPro:IPR001487); BEST Arabidopsis thaliana protein match is: DNA-binding bromodomain-containing protein (TAIR:AT1G76380.2); Has 11096 Blast hits to 8233 proteins in 323 species: Archae - 0; Bacteria - 121; Metazoa - 4363; Fungi - 1457; Plants - 677; Viruses -…	0	1	0	0	0	0	0	0
AT1G49600	0.2	0	1.677	0.2412	0.4971	"RNA-binding protein 47A (RBP47A); FUNCTIONS IN: RNA binding; EXPRESSED IN: 24 plant structures; EXPRESSED DURING: 14 growth stages; CONTAINS InterPro DOMAIN/s: RNA recognition motif, RNP-1 (InterPro:IPR000504), Nucleotide-binding, alpha-beta plait (InterPro:IPR012677); BEST Arabidopsis thaliana protein match is: RNA-binding protein 47B (TAIR:AT3G19130.1); Has 46260 Blast hits to 24920 proteins i…	0	1	0	0	0	0	0	0
AT1G55340	0.2	0	1.677	0.2412	0.4971	"Protein of unknown function (DUF1639); CONTAINS InterPro DOMAIN/s: Protein of unknown function DUF1639 (InterPro:IPR012438); BEST Arabidopsis thaliana protein match is: Protein of unknown function (DUF1639) (TAIR:AT3G03880.1); Has 249 Blast hits to 246 proteins in 15 species: Archae - 0; Bacteria - 0; Metazoa - 0; Fungi - 0; Plants - 249; Viruses - 0; Other Eukaryotes - 0 (source: NCBI BLink)."	0	1	0	0	0	0	0	0
AT1G72710	0.2	0	1.677	0.2412	0.4971	"casein kinase 1-like protein 2 (CKL2); FUNCTIONS IN: protein serine/threonine kinase activity, protein kinase activity, kinase activity, ATP binding; INVOLVED IN: protein amino acid phosphorylation; LOCATED IN: nucleus, plasma membrane, cytoplasm; EXPRESSED IN: 24 plant structures; EXPRESSED DURING: 13 growth stages; CONTAINS InterPro DOMAIN/s: Protein kinase, ATP binding site (InterPro:IPR01744…	0	1	0	0	0	0	0	0
AT2G20330	0.2	0	1.677	0.2412	0.4971	"Transducin/WD40 repeat-like superfamily protein; FUNCTIONS IN: nucleotide binding; INVOLVED IN: biological_process unknown; LOCATED IN: CUL4 RING ubiquitin ligase complex; EXPRESSED IN: 25 plant structures; EXPRESSED DURING: 15 growth stages; CONTAINS InterPro DOMAIN/s: WD40 repeat 2 (InterPro:IPR019782), WD40 repeat, conserved site (InterPro:IPR019775), WD40 repeat (InterPro:IPR001680), G-prote…	0	1	0	0	0	0	0	0
AT3G17970	0.2	0	1.677	0.2412	0.4971	"translocon at the outer membrane of chloroplasts 64-III (TOC64-III); FUNCTIONS IN: binding, carbon-nitrogen ligase activity, with glutamine as amido-N-donor; LOCATED IN: integral to chloroplast outer membrane, chloroplast; EXPRESSED IN: 25 plant structures; EXPRESSED DURING: 13 growth stages; CONTAINS InterPro DOMAIN/s: Tetratricopeptide TPR-1 (InterPro:IPR001440), Tetratricopeptide-like helical…	0	1	0	0	0	0	0	0
AT3G62790	0.2	0	1.677	0.2412	0.4971	"NADH-ubiquinone oxidoreductase-related; CONTAINS InterPro DOMAIN/s: NADH:ubiquinone oxidoreductase, iron-sulphur subunit 5 (InterPro:IPR019342); BEST Arabidopsis thaliana protein match is: NADH-ubiquinone oxidoreductase-related (TAIR:AT2G47690.1); Has 129 Blast hits to 129 proteins in 63 species: Archae - 0; Bacteria - 0; Metazoa - 2; Fungi - 62; Plants - 56; Viruses - 0; Other Eukaryotes - 9 (s…	0	1	0	0	0	0	0	0
AT4G09150	0.2	0	1.677	0.2412	0.4971	"T-complex protein 11; FUNCTIONS IN: phosphopantetheine binding; INVOLVED IN: biological_process unknown; LOCATED IN: cellular_component unknown; EXPRESSED IN: 24 plant structures; EXPRESSED DURING: 15 growth stages; CONTAINS InterPro DOMAIN/s: T-complex 11 (InterPro:IPR008862), Phosphopantetheine attachment site (InterPro:IPR006162); BEST Arabidopsis thaliana protein match is: T-complex protein …	0	1	0	0	0	0	0	0
AT4G09570	0.2	0	1.677	0.2412	0.4971	"calcium-dependent protein kinase 4 (CPK4); CONTAINS InterPro DOMAIN/s: Protein kinase, ATP binding site (InterPro:IPR017441), EF-Hand 1, calcium-binding site (InterPro:IPR018247), Serine/threonine-protein kinase domain (InterPro:IPR002290), Calcium-binding EF-hand (InterPro:IPR002048), EF-hand-like domain (InterPro:IPR011992), EF-hand (InterPro:IPR018248), Serine/threonine-protein kinase-like do…	0	1	0	0	0	0	0	0
AT4G17140	0.2	0	1.677	0.2412	0.4971	"pleckstrin homology (PH) domain-containing protein; FUNCTIONS IN: molecular_function unknown; INVOLVED IN: biological_process unknown; LOCATED IN: vacuole; EXPRESSED IN: 24 plant structures; EXPRESSED DURING: 13 growth stages; CONTAINS InterPro DOMAIN/s: Protein of unknown function DUF946 (InterPro:IPR009291), Pleckstrin homology (InterPro:IPR001849); BEST Arabidopsis thaliana protein match is: …	0	1	0	0	0	0	0	0
AT4G18372	0.2	0	1.677	0.2412	0.4971	"Small nuclear ribonucleoprotein family protein; CONTAINS InterPro DOMAIN/s: Like-Sm ribonucleoprotein (LSM) domain (InterPro:IPR001163), Like-Sm ribonucleoprotein (LSM)-related domain (InterPro:IPR010920); Has 30201 Blast hits to 17322 proteins in 780 species: Archae - 12; Bacteria - 1396; Metazoa - 17338; Fungi - 3422; Plants - 5037; Viruses - 0; Other Eukaryotes - 2996 (source: NCBI BLink)."	0	1	0	0	0	0	0	0
AT4G20940	0.2	0	1.677	0.2412	0.4971	"Leucine-rich receptor-like protein kinase family protein; FUNCTIONS IN: protein serine/threonine kinase activity, protein kinase activity, ATP binding; INVOLVED IN: signal transduction, N-terminal protein myristoylation; LOCATED IN: plasma membrane; CONTAINS InterPro DOMAIN/s: Serine/threonine-protein kinase domain (InterPro:IPR002290), Leucine-rich repeat-containing N-terminal domain, type 2 (I…	0	1	0	0	0	0	0	0
AT4G30100	0.2	0	1.677	0.2412	0.4971	"P-loop containing nucleoside triphosphate hydrolases superfamily protein; BEST Arabidopsis thaliana protein match is: P-loop containing nucleoside triphosphate hydrolases superfamily protein (TAIR:AT2G19120.1); Has 5876 Blast hits to 5615 proteins in 1104 species: Archae - 176; Bacteria - 1754; Metazoa - 1255; Fungi - 973; Plants - 640; Viruses - 179; Other Eukaryotes - 899 (source: NCBI BLink)."	0	1	0	0	0	0	0	0
AT4G30710	0.2	0	1.677	0.2412	0.4971	"Family of unknown function (DUF566) ; CONTAINS InterPro DOMAIN/s: Protein of unknown function DUF566 (InterPro:IPR007573); BEST Arabidopsis thaliana protein match is: Family of unknown function (DUF566) (TAIR:AT2G24070.2); Has 9171 Blast hits to 3934 proteins in 412 species: Archae - 0; Bacteria - 1377; Metazoa - 2513; Fungi - 1393; Plants - 533; Viruses - 49; Other Eukaryotes - 3306 (source: NC…	0	1	0	0	0	0	0	0
AT5G19960	0.2	0	1.677	0.2412	0.4971	"RNA-binding (RRM/RBD/RNP motifs) family protein; FUNCTIONS IN: RNA binding, nucleotide binding, nucleic acid binding; INVOLVED IN: biological_process unknown; LOCATED IN: cellular_component unknown; EXPRESSED IN: 23 plant structures; EXPRESSED DURING: 13 growth stages; CONTAINS InterPro DOMAIN/s: RNA recognition motif, glycine rich protein (InterPro:IPR015465), RNA recognition motif, RNP-1 (Inte…	0	1	0	0	0	0	0	0
AT5G47070	0.2	0	1.677	0.2412	0.4971	"Protein kinase superfamily protein; FUNCTIONS IN: protein serine/threonine kinase activity, protein kinase activity, kinase activity, ATP binding; INVOLVED IN: protein amino acid phosphorylation; LOCATED IN: plasma membrane; EXPRESSED IN: 22 plant structures; EXPRESSED DURING: 13 growth stages; CONTAINS InterPro DOMAIN/s: Protein kinase, ATP binding site (InterPro:IPR017441), Protein kinase, cat…	0	1	0	0	0	0	0	0
AT5G58390	0.2	0	1.677	0.2412	0.4971	"Peroxidase superfamily protein; FUNCTIONS IN: peroxidase activity, heme binding; INVOLVED IN: response to oxidative stress, oxidation reduction; LOCATED IN: endomembrane system; EXPRESSED IN: 10 plant structures; EXPRESSED DURING: 6 growth stages; CONTAINS InterPro DOMAIN/s: Haem peroxidase (InterPro:IPR010255), Plant peroxidase (InterPro:IPR000823), Peroxidases heam-ligand binding site (InterPr…	0	1	0	0	0	0	0	0
AT5G64400	0.2	0	1.677	0.2412	0.4971	"CONTAINS InterPro DOMAIN/s: CHCH (InterPro:IPR010625); BEST Arabidopsis thaliana protein match is: Cox19-like CHCH family protein (TAIR:AT5G09570.1); Has 1807 Blast hits to 1807 proteins in 277 species: Archae - 0; Bacteria - 0; Metazoa - 736; Fungi - 347; Plants - 385; Viruses - 0; Other Eukaryotes - 339 (source: NCBI BLink)."	0	1	0	0	0	0	0	0
AT5G64580	0.2	0	1.677	0.2412	0.4971	"AAA-type ATPase family protein; FUNCTIONS IN: nucleoside-triphosphatase activity, metalloendopeptidase activity, nucleotide binding, ATP binding; INVOLVED IN: embryo development; LOCATED IN: chloroplast, chloroplast envelope; EXPRESSED IN: 21 plant structures; EXPRESSED DURING: 13 growth stages; CONTAINS InterPro DOMAIN/s: ATPase, AAA-type, core (InterPro:IPR003959), ATPase, AAA+ type, core (Int…	0	1	0	0	0	0	0	0
AT1G04630	0.2	0	1.618	0.2479	0.4971	"maternal effect embryo arrest 4 (MEE4); CONTAINS InterPro DOMAIN/s: GRIM-19 (InterPro:IPR009346); BEST Arabidopsis thaliana protein match is: GRIM-19 protein (TAIR:AT2G33220.1); Has 332 Blast hits to 332 proteins in 145 species: Archae - 0; Bacteria - 0; Metazoa - 162; Fungi - 83; Plants - 65; Viruses - 0; Other Eukaryotes - 22 (source: NCBI BLink)."	1	0	0	0	0	0	0	0
AT1G12430	0.2	0	1.618	0.2479	0.4971	"armadillo repeat kinesin 3 (ARK3); FUNCTIONS IN: microtubule motor activity, binding, ATP binding; INVOLVED IN: microtubule-based movement; LOCATED IN: chloroplast; EXPRESSED IN: 26 plant structures; EXPRESSED DURING: 13 growth stages; CONTAINS InterPro DOMAIN/s: Kinesin, motor region, conserved site (InterPro:IPR019821), Armadillo-like helical (InterPro:IPR011989), Armadillo (InterPro:IPR000225…	1	0	0	0	0	0	0	0
AT1G14690	0.2	0	1.618	0.2479	0.4971	"microtubule-associated protein 65-7 (MAP65-7); CONTAINS InterPro DOMAIN/s: Microtubule-associated protein, MAP65/ASE1-type (InterPro:IPR007145); BEST Arabidopsis thaliana protein match is: Microtubule associated protein (MAP65/ASE1) family protein (TAIR:AT2G01910.1); Has 3902 Blast hits to 3379 proteins in 390 species: Archae - 69; Bacteria - 268; Metazoa - 1928; Fungi - 367; Plants - 438; Virus…	1	0	0	0	0	0	0	0
AT1G16610	0.2	0	1.618	0.2479	0.4971	"arginine/serine-rich 45 (SR45); FUNCTIONS IN: protein binding, RNA binding; INVOLVED IN: sugar mediated signaling pathway, nuclear mRNA splicing, via spliceosome, RNA splicing; LOCATED IN: nucleoplasm, nuclear speck, nucleolus; EXPRESSED IN: 24 plant structures; EXPRESSED DURING: 13 growth stages; CONTAINS InterPro DOMAIN/s: RNA recognition motif, RNP-1 (InterPro:IPR000504), Nucleotide-binding, …	1	0	0	0	0	0	0	0
AT1G19220	0.2	0	1.618	0.2479	0.4971	"auxin response factor 19 (ARF19); CONTAINS InterPro DOMAIN/s: Aux/IAA-ARF-dimerisation (InterPro:IPR011525), Transcriptional factor B3 (InterPro:IPR003340), AUX/IAA protein (InterPro:IPR003311), Auxin response factor (InterPro:IPR010525); BEST Arabidopsis thaliana protein match is: Transcriptional factor B3 family protein / auxin-responsive factor AUX/IAA-related (TAIR:AT5G20730.2); Has 61717 Bl…	1	0	0	0	0	0	0	0
AT1G30460	0.2	0	1.618	0.2479	0.4971	"cleavage and polyadenylation specificity factor 30 (CPSF30); CONTAINS InterPro DOMAIN/s: Zinc finger, CCCH-type (InterPro:IPR000571), YTH domain (InterPro:IPR007275); BEST Arabidopsis thaliana protein match is: YTH family protein (TAIR:AT4G11970.3); Has 12035 Blast hits to 8168 proteins in 547 species: Archae - 4; Bacteria - 678; Metazoa - 8047; Fungi - 1112; Plants - 779; Viruses - 126; Other E…	1	0	0	0	0	0	0	0
AT1G62820	0.2	0	1.618	0.2479	0.4971	"Calcium-binding EF-hand family protein; FUNCTIONS IN: calcium ion binding; INVOLVED IN: response to cold; LOCATED IN: nucleus; EXPRESSED IN: 25 plant structures; EXPRESSED DURING: 14 growth stages; CONTAINS InterPro DOMAIN/s: EF-Hand 1, calcium-binding site (InterPro:IPR018247), EF-HAND 2 (InterPro:IPR018249), EF-hand-like domain (InterPro:IPR011992), Calcium-binding EF-hand (InterPro:IPR002048)…	1	0	0	0	0	0	0	0
AT1G67890	0.2	0	1.618	0.2479	0.4971	"PAS domain-containing protein tyrosine kinase family protein; FUNCTIONS IN: protein serine/threonine/tyrosine kinase activity, kinase activity; INVOLVED IN: signal transduction, protein amino acid phosphorylation, regulation of transcription, DNA-dependent; EXPRESSED IN: 22 plant structures; EXPRESSED DURING: 13 growth stages; CONTAINS InterPro DOMAIN/s: Serine/threonine-protein kinase domain (I…	1	0	0	0	0	0	0	0
AT2G02160	0.2	0	1.618	0.2479	0.4971	"CCCH-type zinc finger family protein; FUNCTIONS IN: zinc ion binding, nucleic acid binding; INVOLVED IN: biological_process unknown; LOCATED IN: cellular_component unknown; EXPRESSED IN: 24 plant structures; EXPRESSED DURING: 13 growth stages; CONTAINS InterPro DOMAIN/s: Zinc finger, CCCH-type (InterPro:IPR000571); Has 10885 Blast hits to 7444 proteins in 511 species: Archae - 23; Bacteria - 415…	1	0	0	0	0	0	0	0
AT2G22170	0.2	0	1.618	0.2479	0.4971	"Lipase/lipooxygenase, PLAT/LH2 family protein; FUNCTIONS IN: molecular_function unknown; INVOLVED IN: biological_process unknown; LOCATED IN: thylakoid, chloroplast, membrane; EXPRESSED IN: 19 plant structures; EXPRESSED DURING: 13 growth stages; CONTAINS InterPro DOMAIN/s: Lipoxygenase, LH2 (InterPro:IPR001024), Lipase/lipooxygenase, PLAT/LH2 (InterPro:IPR008976); BEST Arabidopsis thaliana prot…	1	0	0	0	0	0	0	0
AT2G25970	0.2	0	1.618	0.2479	0.4971	"KH domain-containing protein; FUNCTIONS IN: RNA binding, nucleic acid binding; EXPRESSED IN: 23 plant structures; EXPRESSED DURING: 14 growth stages; CONTAINS InterPro DOMAIN/s: K Homology, type 1, subgroup (InterPro:IPR018111), K Homology (InterPro:IPR004087), K Homology, type 1 (InterPro:IPR004088); BEST Arabidopsis thaliana protein match is: KH domain-containing protein (TAIR:AT1G33680.1); Ha…	1	0	0	0	0	0	0	0
AT2G39140	0.2	0	1.618	0.2479	0.4971	"SUPPRESSOR OF VARIEGATION 1 (SVR1); CONTAINS InterPro DOMAIN/s: Pseudouridine synthase, catalytic domain (InterPro:IPR020103), Pseudouridine synthase, RsuA and RluB/C/D/E/F (InterPro:IPR006145), RNA-binding S4 (InterPro:IPR002942), Pseudouridine synthase, RsuA and RluB/E/F, conserved site (InterPro:IPR018496); BEST Arabidopsis thaliana protein match is: Pseudouridine synthase family protein (TAI…	1	0	0	0	0	0	0	0
AT2G39900	0.2	0	1.618	0.2479	0.4971	"GATA type zinc finger transcription factor family protein; FUNCTIONS IN: zinc ion binding; INVOLVED IN: biological_process unknown; LOCATED IN: cellular_component unknown; EXPRESSED IN: 22 plant structures; EXPRESSED DURING: 15 growth stages; CONTAINS InterPro DOMAIN/s: Zinc finger, LIM-type (InterPro:IPR001781), Zinc finger, RING-type (InterPro:IPR001841); BEST Arabidopsis thaliana protein matc…	1	0	0	0	0	0	0	0
AT2G47980	0.2	0	1.618	0.2479	0.4971	"sister-chromatid cohesion protein 3 (SCC3); FUNCTIONS IN: binding; INVOLVED IN: mitosis, attachment of spindle microtubules to kinetochore involved in homologous chromosome segregation, meiotic sister chromatid cohesion, centromeric; LOCATED IN: chromosome, nucleus; EXPRESSED IN: 26 plant structures; EXPRESSED DURING: 13 growth stages; CONTAINS InterPro DOMAIN/s: Armadillo-type fold (InterPro:IP…	1	0	0	0	0	0	0	0
AT3G01435	0.2	0	1.618	0.2479	0.4971	"Expressed protein; FUNCTIONS IN: RNA polymerase II transcription mediator activity; INVOLVED IN: regulation of transcription from RNA polymerase II promoter; LOCATED IN: mediator complex; CONTAINS InterPro DOMAIN/s: Mediator complex, subunit Med11 (InterPro:IPR019404); Has 35333 Blast hits to 34131 proteins in 2444 species: Archae - 798; Bacteria - 22429; Metazoa - 974; Fungi - 991; Plants - 531…	1	0	0	0	0	0	0	0
AT3G10650	0.2	0	1.618	0.2479	0.4971	"BEST Arabidopsis thaliana protein match is: nucleoporin-related (TAIR:AT5G20200.1); Has 61042 Blast hits to 31782 proteins in 2093 species: Archae - 202; Bacteria - 16480; Metazoa - 16017; Fungi - 12552; Plants - 1653; Viruses - 629; Other Eukaryotes - 13509 (source: NCBI BLink)."	1	0	0	0	0	0	0	0
AT3G13060	0.2	0	1.618	0.2479	0.4971	"evolutionarily conserved C-terminal region 5 (ECT5); CONTAINS InterPro DOMAIN/s: YTH domain (InterPro:IPR007275); BEST Arabidopsis thaliana protein match is: evolutionarily conserved C-terminal region 2 (TAIR:AT3G13460.2); Has 1274 Blast hits to 1220 proteins in 186 species: Archae - 0; Bacteria - 12; Metazoa - 603; Fungi - 138; Plants - 381; Viruses - 0; Other Eukaryotes - 140 (source: NCBI BLi…	1	0	0	0	0	0	0	0
AT3G15356	0.2	0	1.618	0.2479	0.4971	"Legume lectin family protein; FUNCTIONS IN: carbohydrate binding, binding; INVOLVED IN: defense response to fungus, incompatible interaction; LOCATED IN: apoplast, cell wall; EXPRESSED IN: 7 plant structures; CONTAINS InterPro DOMAIN/s: Legume lectin, beta chain (InterPro:IPR001220), Concanavalin A-like lectin/glucanase, subgroup (InterPro:IPR013320), Concanavalin A-like lectin/glucanase (InterP…	1	0	0	0	0	0	0	0
AT3G15410	0.2	0	1.618	0.2479	0.4971	"Leucine-rich repeat (LRR) family protein; CONTAINS InterPro DOMAIN/s: Leucine-rich repeat-containing protein (InterPro:IPR015766), Leucine-rich repeat, typical subtype (InterPro:IPR003591), Leucine-rich repeat (InterPro:IPR001611); BEST Arabidopsis thaliana protein match is: Leucine-rich repeat receptor-like protein kinase family protein (TAIR:AT3G24240.1); Has 114082 Blast hits to 37818 protein…	1	0	0	0	0	0	0	0
AT3G16530	0.2	0	1.618	0.2479	0.4971	"Legume lectin family protein; FUNCTIONS IN: carbohydrate binding, binding; INVOLVED IN: response to chitin; LOCATED IN: apoplast, cell wall, nucleus, plant-type cell wall; EXPRESSED IN: 16 plant structures; EXPRESSED DURING: 9 growth stages; CONTAINS InterPro DOMAIN/s: Legume lectin, beta chain (InterPro:IPR001220), Concanavalin A-like lectin/glucanase, subgroup (InterPro:IPR013320), Concanavali…	1	0	0	0	0	0	0	0
AT3G18600	0.2	0	1.618	0.2479	0.4971	"P-loop containing nucleoside triphosphate hydrolases superfamily protein; FUNCTIONS IN: helicase activity, ATP binding, ATP-dependent helicase activity, nucleic acid binding; LOCATED IN: nucleolus; EXPRESSED IN: 21 plant structures; EXPRESSED DURING: 13 growth stages; CONTAINS InterPro DOMAIN/s: RNA helicase, DEAD-box type, Q motif (InterPro:IPR014014), DNA/RNA helicase, DEAD/DEAH box type, N-te…	1	0	0	0	0	0	0	0
AT3G19650	0.2	0	1.618	0.2479	0.4971	"cyclin-related; FUNCTIONS IN: molecular_function unknown; INVOLVED IN: biological_process unknown; LOCATED IN: cellular_component unknown; EXPRESSED IN: 23 plant structures; EXPRESSED DURING: 13 growth stages; Has 5668 Blast hits to 3895 proteins in 309 species: Archae - 0; Bacteria - 250; Metazoa - 3167; Fungi - 631; Plants - 477; Viruses - 7; Other Eukaryotes - 1136 (source: NCBI BLink)."	1	0	0	0	0	0	0	0
AT3G26560	0.2	0	1.618	0.2479	0.4971	"ATP-dependent RNA helicase, putative; FUNCTIONS IN: in 6 functions; LOCATED IN: cytosol, mitochondrion; EXPRESSED IN: 24 plant structures; EXPRESSED DURING: 15 growth stages; CONTAINS InterPro DOMAIN/s: Helicase-associated domain (InterPro:IPR007502), DNA/RNA helicase, DEAD/DEAH box type, N-terminal (InterPro:IPR011545), Nucleic acid-binding, OB-fold (InterPro:IPR012340), Domain of unknown funct…	1	0	0	0	0	0	0	0
AT3G48430	0.2	0	1.618	0.2479	0.4971	"relative of early flowering 6 (REF6); FUNCTIONS IN: sequence-specific DNA binding transcription factor activity, zinc ion binding, nucleic acid binding; INVOLVED IN: in 6 processes; LOCATED IN: nucleus; EXPRESSED IN: 8 plant structures; CONTAINS InterPro DOMAIN/s: Transcription factor jumonji/aspartyl beta-hydroxylase (InterPro:IPR003347), Zinc finger, C2H2-like (InterPro:IPR015880), Transcripti…	1	0	0	0	0	0	0	0
AT4G04910	0.2	0	1.618	0.2479	0.4971	"N-ethylmaleimide sensitive factor (NSF); FUNCTIONS IN: protein binding; LOCATED IN: vacuole; EXPRESSED IN: 26 plant structures; EXPRESSED DURING: 15 growth stages; CONTAINS InterPro DOMAIN/s: ATPase, AAA+ type, core (InterPro:IPR003593), ATPase, AAA-type, core (InterPro:IPR003959), ATPase, AAA-type, conserved site (InterPro:IPR003960), Aspartate decarboxylase-like fold (InterPro:IPR009010), Cell…	1	0	0	0	0	0	0	0
AT4G09960	0.2	0	1.618	0.2479	0.4971	"SEEDSTICK (STK); FUNCTIONS IN: protein binding, sequence-specific DNA binding transcription factor activity; INVOLVED IN: regulation of transcription, DNA-dependent, ovule development, carpel development; LOCATED IN: nucleus; EXPRESSED IN: 11 plant structures; EXPRESSED DURING: 4 anthesis, C globular stage, petal differentiation and expansion stage, E expanded cotyledon stage; CONTAINS InterPro …	1	0	0	0	0	0	0	0
AT4G11380	0.2	0	1.618	0.2479	0.4971	"Adaptin family protein; FUNCTIONS IN: protein transporter activity, clathrin binding, binding; INVOLVED IN: intracellular protein transport, vesicle-mediated transport, protein transport; LOCATED IN: plasma membrane; EXPRESSED IN: 25 plant structures; EXPRESSED DURING: 15 growth stages; CONTAINS InterPro DOMAIN/s: Clathrin adaptor, alpha/beta/gamma-adaptin, appendage, Ig-like subdomain (InterPro…	1	0	0	0	0	0	0	0
AT4G16130	0.2	0	1.618	0.2479	0.4971	"arabinose kinase (ARA1); FUNCTIONS IN: L-arabinokinase activity, ATP binding, galactokinase activity; INVOLVED IN: arabinose metabolic process; LOCATED IN: cytoplasm; EXPRESSED IN: 23 plant structures; EXPRESSED DURING: 13 growth stages; CONTAINS InterPro DOMAIN/s: Mevalonate/galactokinase (InterPro:IPR006206), Galactokinase galactose-binding domain (InterPro:IPR019539), Ribosomal protein S5 dom…	1	0	0	0	0	0	0	0
AT4G29000	0.2	0	1.618	0.2479	0.4971	"Tesmin/TSO1-like CXC domain-containing protein; CONTAINS InterPro DOMAIN/s: Tesmin/TSO1-like, CXC (InterPro:IPR005172); BEST Arabidopsis thaliana protein match is: Tesmin/TSO1-like CXC domain-containing protein (TAIR:AT2G20110.1); Has 1016 Blast hits to 666 proteins in 93 species: Archae - 0; Bacteria - 0; Metazoa - 285; Fungi - 4; Plants - 322; Viruses - 0; Other Eukaryotes - 405 (source: NCBI …	1	0	0	0	0	0	0	0
AT5G02850	0.2	0	1.618	0.2479	0.4971	"hydroxyproline-rich glycoprotein family protein; FUNCTIONS IN: RNA polymerase II transcription mediator activity; INVOLVED IN: regulation of transcription from RNA polymerase II promoter; LOCATED IN: mediator complex; EXPRESSED IN: 22 plant structures; EXPRESSED DURING: 13 growth stages; CONTAINS InterPro DOMAIN/s: Mediator complex, subunit Med4 (InterPro:IPR019258); Has 258 Blast hits to 243 pr…	1	0	0	0	0	0	0	0
AT5G03940	0.2	0	1.618	0.2479	0.4971	"chloroplast signal recognition particle 54 kDa subunit (CPSRP54); FUNCTIONS IN: 7S RNA binding, protein binding, mRNA binding, GTP binding, signal sequence binding; INVOLVED IN: protein import into chloroplast thylakoid membrane, SRP-dependent cotranslational protein targeting to membrane, signal sequence recognition; LOCATED IN: chloroplast stroma, chloroplast, signal recognition particle, chlo…	1	0	0	0	0	0	0	0
AT5G13300	0.2	0	1.618	0.2479	0.4971	"SCARFACE (SFC); FUNCTIONS IN: ARF GTPase activator activity, phosphoinositide binding; INVOLVED IN: xylem and phloem pattern formation, response to auxin stimulus, phloem or xylem histogenesis, leaf morphogenesis; LOCATED IN: cytosol, trans-Golgi network transport vesicle, plasma membrane; EXPRESSED IN: 22 plant structures; EXPRESSED DURING: 13 growth stages; CONTAINS InterPro DOMAIN/s: Arf GTPa…	1	0	0	0	0	0	0	0
AT5G20510	0.2	0	1.618	0.2479	0.4971	"alfin-like 5 (AL5); CONTAINS InterPro DOMAIN/s: Zinc finger, PHD-type, conserved site (InterPro:IPR019786), Protein of unknown function DUF3594 (InterPro:IPR021998), Zinc finger, PHD-type (InterPro:IPR001965), Zinc finger, FYVE/PHD-type (InterPro:IPR011011), Zinc finger, PHD-finger (InterPro:IPR019787); BEST Arabidopsis thaliana protein match is: alfin-like 3 (TAIR:AT3G42790.1); Has 1720 Blast h…	1	0	0	0	0	0	0	0
AT5G42950	0.2	0	1.618	0.2479	0.4971	"GYF domain-containing protein; FUNCTIONS IN: molecular_function unknown; INVOLVED IN: biological_process unknown; LOCATED IN: cellular_component unknown; EXPRESSED IN: 25 plant structures; EXPRESSED DURING: 14 growth stages; CONTAINS InterPro DOMAIN/s: GYF (InterPro:IPR003169); BEST Arabidopsis thaliana protein match is: GYF domain-containing protein (TAIR:AT1G24300.1); Has 1807 Blast hits to 18…	1	0	0	0	0	0	0	0
AT5G44180	0.2	0	1.618	0.2479	0.4971	"Homeodomain-like transcriptional regulator; FUNCTIONS IN: sequence-specific DNA binding transcription factor activity; INVOLVED IN: regulation of transcription, DNA-dependent, regulation of transcription; LOCATED IN: nucleus; EXPRESSED IN: 22 plant structures; EXPRESSED DURING: 13 growth stages; CONTAINS InterPro DOMAIN/s: DDT domain superfamily (InterPro:IPR018501), Homeobox (InterPro:IPR001356…	1	0	0	0	0	0	0	0
AT5G53620	0.2	0	1.618	0.2479	0.4971	"unknown protein; INVOLVED IN: biological_process unknown; EXPRESSED IN: 23 plant structures; EXPRESSED DURING: 13 growth stages; Has 28929 Blast hits to 19542 proteins in 1425 species: Archae - 211; Bacteria - 3079; Metazoa - 14558; Fungi - 2157; Plants - 966; Viruses - 80; Other Eukaryotes - 7878 (source: NCBI BLink)."	1	0	0	0	0	0	0	0
AT1G06700	0.2	0	1.569	0.2539	0.4971	"Protein kinase superfamily protein; FUNCTIONS IN: protein tyrosine kinase activity, protein kinase activity, kinase activity, ATP binding; INVOLVED IN: protein amino acid phosphorylation; LOCATED IN: plasma membrane; EXPRESSED IN: 25 plant structures; EXPRESSED DURING: 15 growth stages; CONTAINS InterPro DOMAIN/s: Protein kinase, ATP binding site (InterPro:IPR017441), Protein kinase, catalytic d…	0	0	1	0	0	0	0	0
AT1G07310	0.2	0	1.569	0.2539	0.4971	"Calcium-dependent lipid-binding (CaLB domain) family protein; CONTAINS InterPro DOMAIN/s: C2 membrane targeting protein (InterPro:IPR018029), C2 calcium/lipid-binding domain, CaLB (InterPro:IPR008973), C2 calcium-dependent membrane targeting (InterPro:IPR000008); BEST Arabidopsis thaliana protein match is: Calcium-dependent lipid-binding (CaLB domain) family protein (TAIR:AT5G23950.1); Has 16203…	0	0	1	0	0	0	0	0
AT1G09760	0.2	0	1.569	0.2539	0.4971	"U2 small nuclear ribonucleoprotein A (U2A'); INVOLVED IN: nuclear mRNA splicing, via spliceosome, response to cold; LOCATED IN: in 6 components; EXPRESSED IN: 22 plant structures; EXPRESSED DURING: 13 growth stages; CONTAINS InterPro DOMAIN/s: U2A&apos;/phosphoprotein 32 family A, C-terminal (InterPro:IPR003603); Has 8109 Blast hits to 6297 proteins in 450 species: Archae - 0; Bacteria - 3635; M…	0	0	1	0	0	0	0	0
AT1G16340	0.2	0	1.569	0.2539	0.4971	"ATKDSA2; FUNCTIONS IN: 3-deoxy-8-phosphooctulonate synthase activity; INVOLVED IN: metabolic process, rhamnogalacturonan II biosynthetic process; LOCATED IN: endomembrane system, cytoplasm; EXPRESSED IN: 18 plant structures; EXPRESSED DURING: 9 growth stages; CONTAINS InterPro DOMAIN/s: DAHP synthetase I/KDSA (InterPro:IPR006218), Aldolase-type TIM barrel (InterPro:IPR013785), 3-deoxy-8-phosphoo…	0	0	1	0	0	0	0	0
AT1G52730	0.2	0	1.569	0.2539	0.4971	"Transducin/WD40 repeat-like superfamily protein; CONTAINS InterPro DOMAIN/s: WD40 repeat 2 (InterPro:IPR019782), WD40 repeat-like-containing domain (InterPro:IPR011046), WD40 repeat, conserved site (InterPro:IPR019775), WD40-repeat-containing domain (InterPro:IPR017986), WD40/YVTN repeat-like-containing domain (InterPro:IPR015943), WD40 repeat (InterPro:IPR001680), WD40 repeat, subgroup (InterPr…	0	0	1	0	0	0	0	0
AT1G68530	0.2	0	1.569	0.2539	0.4971	"3-ketoacyl-CoA synthase 6 (KCS6); FUNCTIONS IN: transferase activity, transferring acyl groups other than amino-acyl groups, catalytic activity; INVOLVED IN: in 7 processes; LOCATED IN: endoplasmic reticulum; EXPRESSED IN: 29 plant structures; EXPRESSED DURING: 13 growth stages; CONTAINS InterPro DOMAIN/s: Thiolase-like (InterPro:IPR016039), Very-long-chain 3-ketoacyl-CoA synthase (InterPro:IPR0…	0	0	1	0	0	0	0	0
AT1G70070	0.2	0	1.569	0.2539	0.4971	"EMBRYO DEFECTIVE 25 (EMB25); FUNCTIONS IN: RNA helicase activity, ATP-dependent helicase activity; INVOLVED IN: posttranscriptional gene silencing, plasmodesmata-mediated intercellular transport, embryo development ending in seed dormancy; LOCATED IN: stress granule, chloroplast stroma, chloroplast; EXPRESSED IN: 21 plant structures; EXPRESSED DURING: 13 growth stages; CONTAINS InterPro DOMAIN/s…	0	0	1	0	0	0	0	0
AT2G20510	0.2	0	1.569	0.2539	0.4971	"translocase inner membrane subunit 44-1 (TIM44-1); CONTAINS InterPro DOMAIN/s: Mitochondrial inner membrane translocase complex, subunit Tim44-related (InterPro:IPR007379); BEST Arabidopsis thaliana protein match is: translocase inner membrane subunit 44-2 (TAIR:AT2G36070.1); Has 902 Blast hits to 886 proteins in 331 species: Archae - 5; Bacteria - 250; Metazoa - 198; Fungi - 160; Plants - 71; V…	0	0	1	0	0	0	0	0
AT2G27510	0.2	0	1.569	0.2539	0.4971	"ferredoxin 3 (FD3); FUNCTIONS IN: electron carrier activity, iron-sulfur cluster binding, 2 iron, 2 sulfur cluster binding; INVOLVED IN: electron transport chain; LOCATED IN: chloroplast; EXPRESSED IN: 22 plant structures; EXPRESSED DURING: 13 growth stages; CONTAINS InterPro DOMAIN/s: 2Fe-2S ferredoxin, iron-sulphur binding site (InterPro:IPR006058), Ferredoxin (InterPro:IPR001041), Ferredoxin …	0	0	1	0	0	0	0	0
AT2G43770	0.2	0	1.569	0.2539	0.4971	"Transducin/WD40 repeat-like superfamily protein; CONTAINS InterPro DOMAIN/s: WD40 repeat 2 (InterPro:IPR019782), WD40 repeat, conserved site (InterPro:IPR019775), WD40 repeat (InterPro:IPR001680), G-protein beta WD-40 repeat, region (InterPro:IPR020472), WD40 repeat-like-containing domain (InterPro:IPR011046), WD40-repeat-containing domain (InterPro:IPR017986), WD40/YVTN repeat-like-containing d…	0	0	1	0	0	0	0	0
AT2G44540	0.2	0	1.569	0.2539	0.4971	"glycosyl hydrolase 9B9 (GH9B9); FUNCTIONS IN: hydrolase activity, hydrolyzing O-glycosyl compounds, catalytic activity; INVOLVED IN: carbohydrate metabolic process; LOCATED IN: endomembrane system; EXPRESSED IN: male gametophyte, pollen tube; EXPRESSED DURING: L mature pollen stage, M germinated pollen stage; CONTAINS InterPro DOMAIN/s: Six-hairpin glycosidase (InterPro:IPR012341), Glycoside hyd…	0	0	1	0	0	0	0	0
AT3G02230	0.2	0	1.569	0.2539	0.4971	"reversibly glycosylated polypeptide 1 (RGP1); FUNCTIONS IN: cellulose synthase (UDP-forming) activity; INVOLVED IN: response to salt stress, plant-type cell wall biogenesis; LOCATED IN: cytosolic ribosome, Golgi stack, cell wall, plasma membrane, Golgi trans cisterna; EXPRESSED IN: 7 plant structures; EXPRESSED DURING: L mature pollen stage, M germinated pollen stage, seed development stages; CO…	0	0	1	0	0	0	0	0
AT3G03460	0.2	0	1.569	0.2539	0.4971	"unknown protein; BEST Arabidopsis thaliana protein match is: unknown protein (TAIR:AT5G17510.1); Has 19732 Blast hits to 8747 proteins in 456 species: Archae - 0; Bacteria - 449; Metazoa - 7438; Fungi - 2099; Plants - 1550; Viruses - 53; Other Eukaryotes - 8143 (source: NCBI BLink)."	0	0	1	0	0	0	0	0
AT3G05070	0.2	0	1.569	0.2539	0.4971	"CONTAINS InterPro DOMAIN/s: mRNA splicing factor, Cwf18 (InterPro:IPR013169); Has 292 Blast hits to 292 proteins in 153 species: Archae - 0; Bacteria - 0; Metazoa - 118; Fungi - 83; Plants - 38; Viruses - 11; Other Eukaryotes - 42 (source: NCBI BLink)."	0	0	1	0	0	0	0	0
AT3G07050	0.2	0	1.569	0.2539	0.4971	"GTP-binding family protein; FUNCTIONS IN: GTP binding; INVOLVED IN: biological_process unknown; LOCATED IN: nucleolus; EXPRESSED IN: 22 plant structures; EXPRESSED DURING: 13 growth stages; CONTAINS InterPro DOMAIN/s: Small GTP-binding protein (InterPro:IPR005225), GTP1/OBG (InterPro:IPR006073), GTP-binding protein, HSR1-related (InterPro:IPR002917), GNL3L/Grn1 putative GTPase (InterPro:IPR01481…	0	0	1	0	0	0	0	0
AT3G07790	0.2	0	1.569	0.2539	0.4971	"DGCR14-related; FUNCTIONS IN: molecular_function unknown; INVOLVED IN: biological_process unknown; LOCATED IN: chloroplast; EXPRESSED IN: 25 plant structures; EXPRESSED DURING: 15 growth stages; CONTAINS InterPro DOMAIN/s: Nuclear protein DGCR14 (InterPro:IPR019148); Has 334 Blast hits to 326 proteins in 146 species: Archae - 0; Bacteria - 0; Metazoa - 141; Fungi - 84; Plants - 40; Viruses - 21;…	0	0	1	0	0	0	0	0
AT3G09180	0.2	0	1.569	0.2539	0.4971	"CONTAINS InterPro DOMAIN/s: Mediator complex subunit Med27 (InterPro:IPR021627); Has 112 Blast hits to 112 proteins in 38 species: Archae - 0; Bacteria - 0; Metazoa - 79; Fungi - 0; Plants - 23; Viruses - 0; Other Eukaryotes - 10 (source: NCBI BLink)."	0	0	1	0	0	0	0	0
AT3G12430	0.2	0	1.569	0.2539	0.4971	"Polynucleotidyl transferase, ribonuclease H-like superfamily protein; FUNCTIONS IN: 3'-5' exonuclease activity, nucleic acid binding; INVOLVED IN: nucleobase, nucleoside, nucleotide and nucleic acid metabolic process; LOCATED IN: intracellular; CONTAINS InterPro DOMAIN/s: Polynucleotidyl transferase, ribonuclease H fold (InterPro:IPR012337), 3&apos;-5&apos; exonuclease (InterPro:IPR002562); BEST…	0	0	1	0	0	0	0	0
AT3G20230	0.2	0	1.569	0.2539	0.4971	"Ribosomal L18p/L5e family protein; FUNCTIONS IN: structural constituent of ribosome; INVOLVED IN: translation; LOCATED IN: ribosome, intracellular, chloroplast; EXPRESSED IN: 22 plant structures; EXPRESSED DURING: 13 growth stages; CONTAINS InterPro DOMAIN/s: Ribosomal protein L18/L5 (InterPro:IPR005484); BEST Arabidopsis thaliana protein match is: Ribosomal L18p/L5e family protein (TAIR:AT1G088…	0	0	1	0	0	0	0	0
AT3G44850	0.2	0	1.569	0.2539	0.4971	"Protein kinase superfamily protein; FUNCTIONS IN: protein serine/threonine kinase activity, protein kinase activity, kinase activity, ATP binding; INVOLVED IN: protein amino acid phosphorylation; LOCATED IN: cellular_component unknown; EXPRESSED IN: 23 plant structures; EXPRESSED DURING: 13 growth stages; CONTAINS InterPro DOMAIN/s: Protein kinase, ATP binding site (InterPro:IPR017441), Protein …	0	0	1	0	0	0	0	0
AT4G01037	0.2	0	1.569	0.2539	0.4971	"what's this factor? (WTF1); CONTAINS InterPro DOMAIN/s: RNA recognition domain, plant (InterPro:IPR021099); BEST Arabidopsis thaliana protein match is: Ubiquitin carboxyl-terminal hydrolase family protein (TAIR:AT5G62990.1); Has 30201 Blast hits to 17322 proteins in 780 species: Archae - 12; Bacteria - 1396; Metazoa - 17338; Fungi - 3422; Plants - 5037; Viruses - 0; Other Eukaryotes - 2996 (sour…	0	0	1	0	0	0	0	0
AT4G36680	0.2	0	1.569	0.2539	0.4971	"Tetratricopeptide repeat (TPR)-like superfamily protein; CONTAINS InterPro DOMAIN/s: Pentatricopeptide repeat (InterPro:IPR002885); BEST Arabidopsis thaliana protein match is: Tetratricopeptide repeat (TPR)-like superfamily protein (TAIR:AT2G18520.1); Has 31603 Blast hits to 11701 proteins in 258 species: Archae - 3; Bacteria - 12; Metazoa - 242; Fungi - 164; Plants - 30323; Viruses - 0; Other E…	0	0	1	0	0	0	0	0
AT5G13930	0.2	0	1.569	0.2539	0.4971	"TRANSPARENT TESTA 4 (TT4); FUNCTIONS IN: naringenin-chalcone synthase activity; INVOLVED IN: in 11 processes; LOCATED IN: plant-type vacuole membrane, endoplasmic reticulum, nucleus; EXPRESSED IN: 22 plant structures; EXPRESSED DURING: 14 growth stages; CONTAINS InterPro DOMAIN/s: Chalcone/stilbene synthase, N-terminal (InterPro:IPR001099), Thiolase-like (InterPro:IPR016039), Polyketide synthase…	0	0	1	0	0	0	0	0
ATCG00820	0.2	0	1.569	0.2539	0.4971	"ribosomal protein S19 (RPS19); FUNCTIONS IN: structural constituent of ribosome; INVOLVED IN: translation; LOCATED IN: plastid small ribosomal subunit, chloroplast, chloroplast stroma, plastid ribosome; EXPRESSED IN: 22 plant structures; EXPRESSED DURING: 13 growth stages; CONTAINS InterPro DOMAIN/s: Ribosomal protein S19/S15 (InterPro:IPR002222), Ribosomal protein S19 conserved site (InterPro:I…	0	0	1	0	0	0	0	0
AT1G01510	0.2	0	1.529	0.259	0.4971	"ANGUSTIFOLIA (AN); CONTAINS InterPro DOMAIN/s: D-isomer specific 2-hydroxyacid dehydrogenase, NAD-binding (InterPro:IPR006140), NAD(P)-binding domain (InterPro:IPR016040); BEST Arabidopsis thaliana protein match is: D-isomer specific 2-hydroxyacid dehydrogenase family protein (TAIR:AT1G12550.1); Has 20556 Blast hits to 20427 proteins in 2617 species: Archae - 372; Bacteria - 13694; Metazoa - 624…	0	0	0	1	0	0	0	0
AT1G01610	0.2	0	1.529	0.259	0.4971	"glycerol-3-phosphate acyltransferase 4 (GPAT4); FUNCTIONS IN: 1-acylglycerol-3-phosphate O-acyltransferase activity, acyltransferase activity; INVOLVED IN: metabolic process, cutin biosynthetic process; EXPRESSED IN: 25 plant structures; EXPRESSED DURING: 14 growth stages; CONTAINS InterPro DOMAIN/s: Phospholipid/glycerol acyltransferase (InterPro:IPR002123); BEST Arabidopsis thaliana protein ma…	0	0	0	1	0	0	0	0
AT1G03140	0.2	0	1.529	0.259	0.4971	"splicing factor Prp18 family protein; INVOLVED IN: RNA splicing; LOCATED IN: spliceosomal complex; EXPRESSED IN: male gametophyte, cultured cell, pollen tube; EXPRESSED DURING: L mature pollen stage, M germinated pollen stage; CONTAINS InterPro DOMAIN/s: Pre-mRNA processing factor 4 (PRP4) like (InterPro:IPR014906), Splicing factor motif (InterPro:IPR003648), Prp18 (InterPro:IPR004098); BEST Ara…	0	0	0	1	0	0	0	0
AT1G04850	0.2	0	1.529	0.259	0.4971	"ubiquitin-associated (UBA)/TS-N domain-containing protein; FUNCTIONS IN: zinc ion binding; INVOLVED IN: biological_process unknown; LOCATED IN: intracellular; EXPRESSED IN: 24 plant structures; EXPRESSED DURING: 13 growth stages; CONTAINS InterPro DOMAIN/s: Zinc finger, C2H2-like (InterPro:IPR015880), Ubiquitin-associated/translation elongation factor EF1B, N-terminal (InterPro:IPR000449), Ubiqu…	0	0	0	1	0	0	0	0
AT1G06680	0.2	0	1.529	0.259	0.4971	"photosystem II subunit P-1 (PSBP-1); FUNCTIONS IN: poly(U) RNA binding; INVOLVED IN: photosynthesis, light reaction, defense response to bacterium, response to light intensity; LOCATED IN: in 12 components; EXPRESSED IN: 27 plant structures; EXPRESSED DURING: 15 growth stages; CONTAINS InterPro DOMAIN/s: Photosystem II oxygen evolving complex protein PsbP (InterPro:IPR002683), Mog1/PsbP/DUF1795,…	0	0	0	1	0	0	0	0
AT1G09750	0.2	0	1.529	0.259	0.4971	"Eukaryotic aspartyl protease family protein; FUNCTIONS IN: aspartic-type endopeptidase activity; INVOLVED IN: proteolysis; LOCATED IN: apoplast, cell wall, plant-type cell wall; EXPRESSED IN: 22 plant structures; EXPRESSED DURING: 14 growth stages; CONTAINS InterPro DOMAIN/s: Peptidase aspartic (InterPro:IPR021109), Peptidase aspartic, catalytic (InterPro:IPR009007), Peptidase A1 (InterPro:IPR00…	0	0	0	1	0	0	0	0
AT1G10940	0.2	0	1.529	0.259	0.4971	"SNF1-related protein kinase 2.4 (SNRK2.4); CONTAINS InterPro DOMAIN/s: Protein kinase, ATP binding site (InterPro:IPR017441), Serine/threonine-protein kinase domain (InterPro:IPR002290), Serine/threonine-protein kinase-like domain (InterPro:IPR017442), Protein kinase-like domain (InterPro:IPR011009), Serine/threonine-protein kinase, active site (InterPro:IPR008271), Protein kinase, catalytic dom…	0	0	0	1	0	0	0	0
AT1G13360	0.2	0	1.529	0.259	0.4971	"unknown protein; BEST Arabidopsis thaliana protein match is: unknown protein (TAIR:AT3G25870.1); Has 69 Blast hits to 69 proteins in 16 species: Archae - 0; Bacteria - 0; Metazoa - 6; Fungi - 0; Plants - 63; Viruses - 0; Other Eukaryotes - 0 (source: NCBI BLink)."	0	0	0	1	0	0	0	0
AT1G14650	0.2	0	1.529	0.259	0.4971	"SWAP (Suppressor-of-White-APricot)/surp domain-containing protein / ubiquitin family protein; FUNCTIONS IN: RNA binding; INVOLVED IN: RNA processing; EXPRESSED IN: 24 plant structures; EXPRESSED DURING: 14 growth stages; CONTAINS InterPro DOMAIN/s: SWAP/Surp (InterPro:IPR000061), Ubiquitin (InterPro:IPR000626), Pre-mRNA splicing factor PRP21 like protein (InterPro:IPR022030), Ubiquitin supergrou…	0	0	0	1	0	0	0	0
AT1G14710	0.2	0	1.529	0.259	0.4971	"hydroxyproline-rich glycoprotein family protein; BEST Arabidopsis thaliana protein match is: oxidoreductase, 2OG-Fe(II) oxygenase family protein (TAIR:AT4G02940.1); Has 6006 Blast hits to 3456 proteins in 374 species: Archae - 2; Bacteria - 410; Metazoa - 1957; Fungi - 511; Plants - 1958; Viruses - 385; Other Eukaryotes - 783 (source: NCBI BLink)."	0	0	0	1	0	0	0	0
AT1G18500	0.2	0	1.529	0.259	0.4971	"methylthioalkylmalate synthase-like 4 (MAML-4); FUNCTIONS IN: 2-isopropylmalate synthase activity; INVOLVED IN: leucine biosynthetic process; LOCATED IN: chloroplast; EXPRESSED IN: 23 plant structures; EXPRESSED DURING: 13 growth stages; CONTAINS InterPro DOMAIN/s: Aldolase-type TIM barrel (InterPro:IPR013785), Alpha-isopropylmalate/homocitrate synthase, conserved site (InterPro:IPR002034), 2-is…	0	0	0	1	0	0	0	0
AT1G19485	0.2	0	1.529	0.259	0.4971	"Transducin/WD40 repeat-like superfamily protein; FUNCTIONS IN: DNA binding; INVOLVED IN: regulation of transcription, DNA-dependent; LOCATED IN: CUL4 RING ubiquitin ligase complex; EXPRESSED IN: 23 plant structures; EXPRESSED DURING: 13 growth stages; CONTAINS InterPro DOMAIN/s: AT hook, DNA-binding motif (InterPro:IPR017956), A.T hook-like (InterPro:IPR020478), WD40 repeat (InterPro:IPR001680),…	0	0	0	1	0	0	0	0
AT1G20580	0.2	0	1.529	0.259	0.4971	"Small nuclear ribonucleoprotein family protein; FUNCTIONS IN: molecular_function unknown; LOCATED IN: nucleolus, nucleus, small nucleolar ribonucleoprotein complex; EXPRESSED IN: 22 plant structures; EXPRESSED DURING: 13 growth stages; CONTAINS InterPro DOMAIN/s: Like-Sm ribonucleoprotein (LSM) domain (InterPro:IPR001163), Like-Sm ribonucleoprotein (LSM) domain, eukaryotic/archaea-type (InterPro…	0	0	0	1	0	0	0	0
AT1G23230	0.2	0	1.529	0.259	0.4971	"CONTAINS InterPro DOMAIN/s: Mediator complex subunit Med23 (InterPro:IPR021629); Has 187 Blast hits to 184 proteins in 67 species: Archae - 0; Bacteria - 0; Metazoa - 135; Fungi - 0; Plants - 43; Viruses - 0; Other Eukaryotes - 9 (source: NCBI BLink)."	0	0	0	1	0	0	0	0
AT1G47250	0.2	0	1.529	0.259	0.4971	"20S proteasome alpha subunit F2 (PAF2); FUNCTIONS IN: peptidase activity, endopeptidase activity, threonine-type endopeptidase activity; INVOLVED IN: ubiquitin-dependent protein catabolic process; LOCATED IN: proteasome core complex, proteasome complex, plasma membrane; EXPRESSED IN: 22 plant structures; EXPRESSED DURING: 13 growth stages; CONTAINS InterPro DOMAIN/s: Proteasome, alpha-subunit, c…	0	0	0	1	0	0	0	0
AT1G51570	0.2	0	1.529	0.259	0.4971	"Calcium-dependent lipid-binding (CaLB domain) plant phosphoribosyltransferase family protein; INVOLVED IN: tryptophan biosynthetic process; LOCATED IN: endoplasmic reticulum, cell wall; EXPRESSED IN: 23 plant structures; EXPRESSED DURING: 13 growth stages; CONTAINS InterPro DOMAIN/s: C2 membrane targeting protein (InterPro:IPR018029), C2 calcium/lipid-binding domain, CaLB (InterPro:IPR008973), P…	0	0	0	1	0	0	0	0
AT1G52000	0.2	0	1.529	0.259	0.4971	"Mannose-binding lectin superfamily protein; FUNCTIONS IN: molecular_function unknown; INVOLVED IN: response to salt stress; LOCATED IN: cellular_component unknown; EXPRESSED IN: 22 plant structures; EXPRESSED DURING: 14 growth stages; CONTAINS InterPro DOMAIN/s: Mannose-binding lectin (InterPro:IPR001229); BEST Arabidopsis thaliana protein match is: myrosinase-binding protein 1 (TAIR:AT1G52040.1…	0	0	0	1	0	0	0	0
AT1G56200	0.2	0	1.529	0.259	0.4971	"embryo defective 1303 (emb1303); FUNCTIONS IN: molecular_function unknown; INVOLVED IN: embryo development ending in seed dormancy; LOCATED IN: chloroplast; EXPRESSED IN: 23 plant structures; EXPRESSED DURING: 15 growth stages; BEST Arabidopsis thaliana protein match is: unknown protein (TAIR:AT1G30475.1); Has 62 Blast hits to 62 proteins in 16 species: Archae - 0; Bacteria - 2; Metazoa - 5; Fun…	0	0	0	1	0	0	0	0
AT1G59900	0.2	0	1.529	0.259	0.4971	"pyruvate dehydrogenase complex E1 alpha subunit (E1 ALPHA); FUNCTIONS IN: oxidoreductase activity, acting on the aldehyde or oxo group of donors, disulfide as acceptor, pyruvate dehydrogenase (acetyl-transferring) activity; INVOLVED IN: response to cadmium ion, metabolic process; LOCATED IN: cytosol, mitochondrion, nucleus; EXPRESSED IN: 25 plant structures; EXPRESSED DURING: 15 growth stages; C…	0	0	0	1	0	0	0	0
AT1G70060	0.2	0	1.529	0.259	0.4971	"SIN3-like 4 (SNL4); INVOLVED IN: regulation of transcription, DNA-dependent; LOCATED IN: nucleus; EXPRESSED IN: 22 plant structures; EXPRESSED DURING: 13 growth stages; CONTAINS InterPro DOMAIN/s: Histone deacetylase interacting (InterPro:IPR013194), Paired amphipathic helix (InterPro:IPR003822); BEST Arabidopsis thaliana protein match is: SIN3-like 3 (TAIR:AT1G24190.2); Has 2571 Blast hits to 1…	0	0	0	1	0	0	0	0
AT1G72150	0.2	0	1.529	0.259	0.4971	"PATELLIN 1 (PATL1); FUNCTIONS IN: transporter activity; INVOLVED IN: transport, pollen tube growth; LOCATED IN: apoplast, plasma membrane, chloroplast, vacuole, membrane; EXPRESSED IN: 25 plant structures; EXPRESSED DURING: 15 growth stages; CONTAINS InterPro DOMAIN/s: Cellular retinaldehyde-binding/triple function, C-terminal (InterPro:IPR001251), Cellular retinaldehyde-binding/triple function,…	0	0	0	1	0	0	0	0
AT1G73180	0.2	0	1.529	0.259	0.4971	"Eukaryotic translation initiation factor eIF2A family protein; FUNCTIONS IN: molecular_function unknown; INVOLVED IN: biological_process unknown; LOCATED IN: plasma membrane; EXPRESSED IN: 21 plant structures; EXPRESSED DURING: 13 growth stages; CONTAINS InterPro DOMAIN/s: WD40 repeat-like-containing domain (InterPro:IPR011046), Eukaryotic translation initiation factor 2A, central region (InterP…	0	0	0	1	0	0	0	0
AT1G75950	0.2	0	1.529	0.259	0.4971	"S phase kinase-associated protein 1 (SKP1); FUNCTIONS IN: ubiquitin-protein ligase activity, protein binding; INVOLVED IN: negative regulation of DNA recombination, response to cadmium ion, mitosis, male meiosis, ubiquitin-dependent protein catabolic process; LOCATED IN: in 7 components; EXPRESSED IN: 35 plant structures; EXPRESSED DURING: 15 growth stages; CONTAINS InterPro DOMAIN/s: E3 ubiquit…	0	0	0	1	0	0	0	0
AT1G79940	0.2	0	1.529	0.259	0.4971	"ATERDJ2A; FUNCTIONS IN: unfolded protein binding, heat shock protein binding; INVOLVED IN: protein folding; LOCATED IN: mitochondrion, integral to endoplasmic reticulum membrane, endoplasmic reticulum, plasma membrane; EXPRESSED IN: 25 plant structures; EXPRESSED DURING: 13 growth stages; CONTAINS InterPro DOMAIN/s: Molecular chaperone, heat shock protein, Hsp40, DnaJ (InterPro:IPR015609), Sec63…	0	0	0	1	0	0	0	0
AT1G80750	0.2	0	1.529	0.259	0.4971	"Ribosomal protein L30/L7 family protein; FUNCTIONS IN: structural constituent of ribosome, transcription regulator activity; INVOLVED IN: translation; LOCATED IN: cytosolic large ribosomal subunit, nucleolus, large ribosomal subunit; EXPRESSED IN: 22 plant structures; EXPRESSED DURING: 13 growth stages; CONTAINS InterPro DOMAIN/s: Ribosomal protein L30, N-terminal (InterPro:IPR012988), Ribosomal…	0	0	0	1	0	0	0	0
AT2G05710	0.2	0	1.529	0.259	0.4971	"aconitase 3 (ACO3); FUNCTIONS IN: aconitate hydratase activity, copper ion binding, ATP binding; INVOLVED IN: in 6 processes; LOCATED IN: cytosol, mitochondrion, cell wall, plasma membrane, chloroplast; EXPRESSED IN: 27 plant structures; EXPRESSED DURING: 16 growth stages; CONTAINS InterPro DOMAIN/s: Aconitase/3-isopropylmalate dehydratase large subunit, alpha/beta/alpha (InterPro:IPR001030), Ac…	0	0	0	1	0	0	0	0
AT2G05990	0.2	0	1.529	0.259	0.4971	"MOSAIC DEATH 1 (MOD1); FUNCTIONS IN: enoyl-[acyl-carrier-protein] reductase (NADH) activity, oxidoreductase activity, enoyl-[acyl-carrier-protein] reductase activity, copper ion binding; INVOLVED IN: fatty acid biosynthetic process; LOCATED IN: fatty acid synthase complex, thylakoid, chloroplast stroma, chloroplast, chloroplast envelope; EXPRESSED IN: 24 plant structures; EXPRESSED DURING: 15 gr…	0	0	0	1	0	0	0	0
AT2G16730	0.2	0	1.529	0.259	0.4971	"glycosyl hydrolase family 35 protein; FUNCTIONS IN: beta-galactosidase activity; INVOLVED IN: lactose catabolic process, using glucoside 3-dehydrogenase, carbohydrate metabolic process, lactose catabolic process via UDP-galactose, lactose catabolic process; LOCATED IN: endomembrane system; EXPRESSED IN: 14 plant structures; EXPRESSED DURING: L mature pollen stage, M germinated pollen stage, 4 an…	0	0	0	1	0	0	0	0
AT2G19120	0.2	0	1.529	0.259	0.4971	"P-loop containing nucleoside triphosphate hydrolases superfamily protein; BEST Arabidopsis thaliana protein match is: P-loop containing nucleoside triphosphate hydrolases superfamily protein (TAIR:AT4G30100.1); Has 5930 Blast hits to 5690 proteins in 1157 species: Archae - 188; Bacteria - 1788; Metazoa - 1227; Fungi - 954; Plants - 650; Viruses - 225; Other Eukaryotes - 898 (source: NCBI BLink)."	0	0	0	1	0	0	0	0
AT2G22370	0.2	0	1.529	0.259	0.4971	"unknown protein; Has 127 Blast hits to 127 proteins in 48 species: Archae - 0; Bacteria - 0; Metazoa - 87; Fungi - 0; Plants - 39; Viruses - 0; Other Eukaryotes - 1 (source: NCBI BLink)."	0	0	0	1	0	0	0	0
AT2G24060	0.2	0	1.529	0.259	0.4971	"Translation initiation factor 3 protein; FUNCTIONS IN: translation initiation factor activity; INVOLVED IN: translational initiation; LOCATED IN: chloroplast; EXPRESSED IN: 22 plant structures; EXPRESSED DURING: 13 growth stages; CONTAINS InterPro DOMAIN/s: Translation initiation factor 3, N-terminal (InterPro:IPR019814), Translation initiation factor 3, conserved site (InterPro:IPR019813), Tran…	0	0	0	1	0	0	0	0
AT2G28000	0.2	0	1.529	0.259	0.4971	"chaperonin-60alpha (CPN60A); FUNCTIONS IN: ATP binding; INVOLVED IN: protein folding, chloroplast organization, embryo development; LOCATED IN: in 8 components; EXPRESSED IN: 26 plant structures; EXPRESSED DURING: 15 growth stages; CONTAINS InterPro DOMAIN/s: Chaperonin Cpn60/TCP-1 (InterPro:IPR002423), Chaperonin Cpn60, conserved site (InterPro:IPR018370), Chaperonin Cpn60 (InterPro:IPR001844);…	0	0	0	1	0	0	0	0
AT2G29140	0.2	0	1.529	0.259	0.4971	"pumilio 3 (PUM3); FUNCTIONS IN: RNA binding, binding; LOCATED IN: plasma membrane; EXPRESSED IN: cultured cell; CONTAINS InterPro DOMAIN/s: Nucleic acid binding NABP (InterPro:IPR012940), Pumilio RNA-binding repeat (InterPro:IPR001313), Armadillo-like helical (InterPro:IPR011989), Armadillo-type fold (InterPro:IPR016024); BEST Arabidopsis thaliana protein match is: pumilio 1 (TAIR:AT2G29200.1); …	0	0	0	1	0	0	0	0
AT2G31810	0.2	0	1.529	0.259	0.4971	"ACT domain-containing small subunit of acetolactate synthase protein; FUNCTIONS IN: acetolactate synthase activity, amino acid binding; INVOLVED IN: branched chain family amino acid biosynthetic process; LOCATED IN: chloroplast; EXPRESSED IN: 24 plant structures; EXPRESSED DURING: 13 growth stages; CONTAINS InterPro DOMAIN/s: Acetolactate synthase, small subunit (InterPro:IPR004789), Amino acid-…	0	0	0	1	0	0	0	0
AT2G36580	0.2	0	1.529	0.259	0.4971	"Pyruvate kinase family protein; FUNCTIONS IN: pyruvate kinase activity, potassium ion binding, magnesium ion binding, catalytic activity; INVOLVED IN: glycolysis; LOCATED IN: plasma membrane; EXPRESSED IN: guard cell; CONTAINS InterPro DOMAIN/s: Pyruvate/Phosphoenolpyruvate kinase, catalytic core (InterPro:IPR015813), Pyruvate kinase, alpha/beta (InterPro:IPR015794), Pyruvate kinase, beta-barrel…	0	0	0	1	0	0	0	0
AT2G38210	0.2	0	1.529	0.259	0.4971	"putative PDX1-like protein 4 (PDX1L4); INVOLVED IN: response to ethylene stimulus, pyridoxal phosphate biosynthetic process, response to stress; LOCATED IN: plasma membrane; EXPRESSED IN: ovule, male gametophyte, cultured cell; EXPRESSED DURING: M germinated pollen stage; CONTAINS InterPro DOMAIN/s: Vitamin B6 biosynthesis protein (InterPro:IPR001852); BEST Arabidopsis thaliana protein match is:…	0	0	0	1	0	0	0	0
AT2G41530	0.2	0	1.529	0.259	0.4971	"S-formylglutathione hydrolase (SFGH); FUNCTIONS IN: hydrolase activity, acting on ester bonds, S-formylglutathione hydrolase activity; INVOLVED IN: response to cadmium ion; LOCATED IN: apoplast; EXPRESSED IN: 25 plant structures; EXPRESSED DURING: 13 growth stages; CONTAINS InterPro DOMAIN/s: Putative esterase (InterPro:IPR000801), S-formylglutathione hydrolase (InterPro:IPR014186); Has 3295 Bla…	0	0	0	1	0	0	0	0
AT3G02480	0.2	0	1.529	0.259	0.4971	"Late embryogenesis abundant protein (LEA) family protein; BEST Arabidopsis thaliana protein match is: Late embryogenesis abundant protein (LEA) family protein (TAIR:AT5G38760.1); Has 213 Blast hits to 189 proteins in 38 species: Archae - 0; Bacteria - 0; Metazoa - 9; Fungi - 12; Plants - 190; Viruses - 0; Other Eukaryotes - 2 (source: NCBI BLink)."	0	0	0	1	0	0	0	0
AT3G03950	0.2	0	1.529	0.259	0.4971	"evolutionarily conserved C-terminal region 1 (ECT1); CONTAINS InterPro DOMAIN/s: YTH domain (InterPro:IPR007275); BEST Arabidopsis thaliana protein match is: evolutionarily conserved C-terminal region 3 (TAIR:AT5G61020.1); Has 965 Blast hits to 955 proteins in 167 species: Archae - 0; Bacteria - 0; Metazoa - 418; Fungi - 123; Plants - 338; Viruses - 0; Other Eukaryotes - 86 (source: NCBI BLink)."	0	0	0	1	0	0	0	0
AT3G04790	0.2	0	1.529	0.259	0.4971	"Ribose 5-phosphate isomerase, type A protein; FUNCTIONS IN: ribose-5-phosphate isomerase activity; INVOLVED IN: defense response to bacterium, reductive pentose-phosphate cycle; LOCATED IN: thylakoid, chloroplast thylakoid membrane, chloroplast stroma, chloroplast, chloroplast envelope; EXPRESSED IN: 26 plant structures; EXPRESSED DURING: 14 growth stages; CONTAINS InterPro DOMAIN/s: Ribose 5-ph…	0	0	0	1	0	0	0	0
AT3G05420	0.2	0	1.529	0.259	0.4971	"acyl-CoA binding protein 4 (ACBP4); FUNCTIONS IN: acyl-CoA binding; INVOLVED IN: lipid transport; LOCATED IN: cytosol, nucleus; EXPRESSED IN: 27 plant structures; EXPRESSED DURING: 15 growth stages; CONTAINS InterPro DOMAIN/s: Galactose oxidase/kelch, beta-propeller (InterPro:IPR011043), Kelch repeat type 2 (InterPro:IPR011498), Acyl-CoA-binding protein, ACBP (InterPro:IPR000582), Kelch-type bet…	0	0	0	1	0	0	0	0
AT3G07780	0.2	0	1.529	0.259	0.4971	"OBERON1 (OBE1); FUNCTIONS IN: zinc ion binding; INVOLVED IN: in 6 processes; LOCATED IN: nucleus; EXPRESSED IN: 25 plant structures; EXPRESSED DURING: 15 growth stages; CONTAINS InterPro DOMAIN/s: Protein of unknown function DUF1423, plant (InterPro:IPR004082), Zinc finger, PHD-type (InterPro:IPR001965); BEST Arabidopsis thaliana protein match is: Protein of unknown function (DUF1423) (TAIR:AT5G…	0	0	0	1	0	0	0	0
AT3G11964	0.2	0	1.529	0.259	0.4971	"RNA binding;RNA binding; FUNCTIONS IN: RNA binding; INVOLVED IN: mRNA processing, RNA processing; LOCATED IN: nucleolus, plasma membrane; EXPRESSED IN: 22 plant structures; EXPRESSED DURING: 13 growth stages; CONTAINS InterPro DOMAIN/s: Nucleic acid-binding, OB-fold (InterPro:IPR012340), Nucleic acid-binding, OB-fold-like (InterPro:IPR016027), Ribosomal protein S1, RNA-binding domain (InterPro:I…	0	0	0	1	0	0	0	0
AT3G12050	0.2	0	1.529	0.259	0.4971	"Aha1 domain-containing protein; FUNCTIONS IN: ATPase activator activity, chaperone binding; INVOLVED IN: response to stress; LOCATED IN: cytoplasm; EXPRESSED IN: 24 plant structures; EXPRESSED DURING: 16 growth stages; CONTAINS InterPro DOMAIN/s: Activator of Hsp90 ATPase, N-terminal (InterPro:IPR015310), Activator of Hsp90 ATPase homologue 1-like (InterPro:IPR013538); Has 600 Blast hits to 579 …	0	0	0	1	0	0	0	0
AT3G14240	0.2	0	1.529	0.259	0.4971	"Subtilase family protein; FUNCTIONS IN: identical protein binding, serine-type endopeptidase activity; INVOLVED IN: proteolysis, negative regulation of catalytic activity; LOCATED IN: endomembrane system; EXPRESSED IN: 22 plant structures; EXPRESSED DURING: 13 growth stages; CONTAINS InterPro DOMAIN/s: Protease-associated PA (InterPro:IPR003137), Proteinase inhibitor, propeptide (InterPro:IPR009…	0	0	0	1	0	0	0	0
AT3G15590	0.2	0	1.529	0.259	0.4971	"Tetratricopeptide repeat (TPR)-like superfamily protein; FUNCTIONS IN: DNA binding; LOCATED IN: mitochondrion; EXPRESSED IN: 24 plant structures; EXPRESSED DURING: 14 growth stages; CONTAINS InterPro DOMAIN/s: Pentatricopeptide repeat (InterPro:IPR002885); BEST Arabidopsis thaliana protein match is: PENTATRICOPEPTIDE REPEAT 596 (TAIR:AT1G80270.3); Has 8565 Blast hits to 4880 proteins in 211 spec…	0	0	0	1	0	0	0	0
AT3G16640	0.2	0	1.529	0.259	0.4971	"translationally controlled tumor protein (TCTP); INVOLVED IN: in 8 processes; LOCATED IN: in 6 components; EXPRESSED IN: 28 plant structures; EXPRESSED DURING: 17 growth stages; CONTAINS InterPro DOMAIN/s: Translationally controlled tumour protein (InterPro:IPR018105), Mss4/translationally controlled tumour-associated TCTP (InterPro:IPR011323), Translationally controlled tumour protein, conserve…	0	0	0	1	0	0	0	0
AT3G19960	0.2	0	1.529	0.259	0.4971	"myosin 1 (ATM1); FUNCTIONS IN: motor activity; INVOLVED IN: actin filament-based movement; LOCATED IN: plasma membrane, myosin complex, cell plate, phragmoplast; EXPRESSED IN: 24 plant structures; EXPRESSED DURING: 13 growth stages; CONTAINS InterPro DOMAIN/s: Myosin head, motor domain (InterPro:IPR001609), IQ calmodulin-binding region (InterPro:IPR000048); BEST Arabidopsis thaliana protein matc…	0	0	0	1	0	0	0	0
AT3G26380	0.2	0	1.529	0.259	0.4971	"Melibiase family protein; FUNCTIONS IN: alpha-galactosidase activity, hydrolase activity, hydrolyzing O-glycosyl compounds, catalytic activity; INVOLVED IN: N-terminal protein myristoylation, carbohydrate metabolic process, metabolic process, lactose catabolic process; LOCATED IN: cell wall; EXPRESSED IN: 23 plant structures; EXPRESSED DURING: 13 growth stages; CONTAINS InterPro DOMAIN/s: Glycos…	0	0	0	1	0	0	0	0
AT3G46060	0.2	0	1.529	0.259	0.4971	"RAB GTPase homolog 8A (RAB8A); FUNCTIONS IN: GTP binding; INVOLVED IN: ethylene mediated signaling pathway; LOCATED IN: plasma membrane, vacuole; EXPRESSED IN: 26 plant structures; EXPRESSED DURING: 15 growth stages; CONTAINS InterPro DOMAIN/s: Ras GTPase (InterPro:IPR001806), Small GTP-binding protein (InterPro:IPR005225), Small GTPase (InterPro:IPR020851), Ras (InterPro:IPR013753), Ras small G…	0	0	0	1	0	0	0	0
AT3G52220	0.2	0	1.529	0.259	0.4971	"CONTAINS InterPro DOMAIN/s: Kinase phosphorylation domain (InterPro:IPR019315); Has 8882 Blast hits to 4920 proteins in 346 species: Archae - 10; Bacteria - 184; Metazoa - 3955; Fungi - 1221; Plants - 712; Viruses - 24; Other Eukaryotes - 2776 (source: NCBI BLink)."	0	0	0	1	0	0	0	0
AT3G52250	0.2	0	1.529	0.259	0.4971	"Duplicated homeodomain-like superfamily protein; FUNCTIONS IN: DNA binding, sequence-specific DNA binding transcription factor activity; INVOLVED IN: RNA splicing; CONTAINS InterPro DOMAIN/s: SANT, DNA-binding (InterPro:IPR001005), Myb, DNA-binding (InterPro:IPR014778), Homeodomain-like (InterPro:IPR009057), SANT, eukarya (InterPro:IPR017884); Has 30201 Blast hits to 17322 proteins in 780 specie…	0	0	0	1	0	0	0	0
AT3G52380	0.2	0	1.529	0.259	0.4971	"chloroplast RNA-binding protein 33 (CP33); FUNCTIONS IN: RNA binding; LOCATED IN: thylakoid, chloroplast stroma, chloroplast; EXPRESSED IN: 23 plant structures; EXPRESSED DURING: 14 growth stages; CONTAINS InterPro DOMAIN/s: RNA recognition motif, RNP-1 (InterPro:IPR000504), Nucleotide-binding, alpha-beta plait (InterPro:IPR012677); BEST Arabidopsis thaliana protein match is: chloroplast RNA-bin…	0	0	0	1	0	0	0	0
AT3G52810	0.2	0	1.529	0.259	0.4971	"purple acid phosphatase 21 (PAP21); FUNCTIONS IN: protein serine/threonine phosphatase activity, acid phosphatase activity; INVOLVED IN: biological_process unknown; LOCATED IN: endomembrane system; EXPRESSED IN: petal, leaf whorl, fruit, sepal, flower; EXPRESSED DURING: 4 anthesis, petal differentiation and expansion stage; CONTAINS InterPro DOMAIN/s: Metallophosphoesterase (InterPro:IPR004843),…	0	0	0	1	0	0	0	0
AT3G54050	0.2	0	1.529	0.259	0.4971	"high cyclic electron flow 1 (HCEF1); FUNCTIONS IN: fructose 1,6-bisphosphate 1-phosphatase activity, phosphoric ester hydrolase activity; INVOLVED IN: response to cold, photosynthetic electron transport in photosystem I, fructose metabolic process; LOCATED IN: apoplast, stromule, chloroplast stroma, chloroplast; EXPRESSED IN: 22 plant structures; EXPRESSED DURING: 14 growth stages; CONTAINS Inte…	0	0	0	1	0	0	0	0
AT3G54860	0.2	0	1.529	0.259	0.4971	"ATVPS33; CONTAINS InterPro DOMAIN/s: Sec1-like protein (InterPro:IPR001619); BEST Arabidopsis thaliana protein match is: vacuolar protein sorting 45 (TAIR:AT1G77140.1); Has 1699 Blast hits to 1677 proteins in 225 species: Archae - 0; Bacteria - 0; Metazoa - 761; Fungi - 432; Plants - 184; Viruses - 0; Other Eukaryotes - 322 (source: NCBI BLink)."	0	0	0	1	0	0	0	0
AT4G01040	0.2	0	1.529	0.259	0.4971	"Glycosyl hydrolase superfamily protein; FUNCTIONS IN: cation binding, hydrolase activity, hydrolyzing O-glycosyl compounds, chitinase activity, catalytic activity; INVOLVED IN: carbohydrate metabolic process; LOCATED IN: cellular_component unknown; EXPRESSED IN: 24 plant structures; EXPRESSED DURING: 15 growth stages; CONTAINS InterPro DOMAIN/s: Glycoside hydrolase, family 18, catalytic domain (…	0	0	0	1	0	0	0	0
AT4G01290	0.2	0	1.529	0.259	0.4971	"unknown protein; FUNCTIONS IN: molecular_function unknown; INVOLVED IN: biological_process unknown; LOCATED IN: cellular_component unknown; EXPRESSED IN: 24 plant structures; EXPRESSED DURING: 15 growth stages; Has 1744 Blast hits to 1308 proteins in 219 species: Archae - 0; Bacteria - 241; Metazoa - 793; Fungi - 253; Plants - 108; Viruses - 0; Other Eukaryotes - 349 (source: NCBI BLink)."	0	0	0	1	0	0	0	0
AT4G08350	0.2	0	1.529	0.259	0.4971	"global transcription factor group A2 (GTA2); FUNCTIONS IN: transcription elongation regulator activity, structural constituent of ribosome, sequence-specific DNA binding transcription factor activity; INVOLVED IN: translation, regulation of transcription from RNA polymerase II promoter, positive regulation of RNA elongation from RNA polymerase II promoter; LOCATED IN: ribosome, intracellular; EX…	0	0	0	1	0	0	0	0
AT4G10340	0.2	0	1.529	0.259	0.4971	"light harvesting complex of photosystem II 5 (LHCB5); FUNCTIONS IN: chlorophyll binding; INVOLVED IN: response to blue light, response to red light, response to far red light, photosynthesis, nonphotochemical quenching; LOCATED IN: in 9 components; EXPRESSED IN: 29 plant structures; EXPRESSED DURING: 14 growth stages; CONTAINS InterPro DOMAIN/s: Chlorophyll A-B binding protein (InterPro:IPR00134…	0	0	0	1	0	0	0	0
AT4G10840	0.2	0	1.529	0.259	0.4971	"Tetratricopeptide repeat (TPR)-like superfamily protein; FUNCTIONS IN: binding; LOCATED IN: plasma membrane; EXPRESSED IN: 22 plant structures; EXPRESSED DURING: 13 growth stages; CONTAINS InterPro DOMAIN/s: Tetratricopeptide TPR-1 (InterPro:IPR001440), Tetratricopeptide-like helical (InterPro:IPR011990), Tetratricopeptide repeat-containing (InterPro:IPR013026), Tetratricopeptide repeat (InterPr…	0	0	0	1	0	0	0	0
AT4G15180	0.2	0	1.529	0.259	0.4971	"SET domain protein 2 (SDG2); EXPRESSED IN: male gametophyte, cultured cell; EXPRESSED DURING: M germinated pollen stage; CONTAINS InterPro DOMAIN/s: SET domain (InterPro:IPR001214); BEST Arabidopsis thaliana protein match is: histone methyltransferases(H3-K4 specific);histone methyltransferases(H3-K36 specific) (TAIR:AT1G77300.1); Has 30201 Blast hits to 17322 proteins in 780 species: Archae - 1…	0	0	0	1	0	0	0	0
AT4G24510	0.2	0	1.529	0.259	0.4971	"ECERIFERUM 2 (CER2); FUNCTIONS IN: transferase activity, transferring acyl groups other than amino-acyl groups, transferase activity; INVOLVED IN: wax biosynthetic process; LOCATED IN: nucleus; EXPRESSED IN: 23 plant structures; EXPRESSED DURING: 13 growth stages; CONTAINS InterPro DOMAIN/s: Transferase (InterPro:IPR003480); BEST Arabidopsis thaliana protein match is: HXXXD-type acyl-transferase…	0	0	0	1	0	0	0	0
AT4G26390	0.2	0	1.529	0.259	0.4971	"Pyruvate kinase family protein; FUNCTIONS IN: pyruvate kinase activity, potassium ion binding, magnesium ion binding, catalytic activity; INVOLVED IN: glycolysis; LOCATED IN: cellular_component unknown; EXPRESSED IN: leaf whorl, sperm cell, flower; EXPRESSED DURING: 4 anthesis; CONTAINS InterPro DOMAIN/s: Pyruvate kinase, C-terminal-like (InterPro:IPR015795), Pyruvate kinase, active site (InterP…	0	0	0	1	0	0	0	0
AT4G29490	0.2	0	1.529	0.259	0.4971	"Metallopeptidase M24 family protein; FUNCTIONS IN: manganese ion binding, aminopeptidase activity; INVOLVED IN: cellular process; LOCATED IN: chloroplast; EXPRESSED IN: 22 plant structures; EXPRESSED DURING: 13 growth stages; CONTAINS InterPro DOMAIN/s: Peptidase M24B, X-Pro dipeptidase/aminopeptidase P N-terminal (InterPro:IPR007865), Peptidase M24, structural domain (InterPro:IPR000994); BEST …	0	0	0	1	0	0	0	0
AT4G32720	0.2	0	1.529	0.259	0.4971	"La protein 1 (La1); FUNCTIONS IN: RNA binding; INVOLVED IN: embryo development, ribosome biogenesis; LOCATED IN: nucleoplasm, cell wall; EXPRESSED IN: 24 plant structures; EXPRESSED DURING: 13 growth stages; CONTAINS InterPro DOMAIN/s: Winged helix-turn-helix transcription repressor DNA-binding (InterPro:IPR011991), RNA-binding protein Lupus La (InterPro:IPR006630), Lupus La protein (InterPro:IP…	0	0	0	1	0	0	0	0
AT4G35020	0.2	0	1.529	0.259	0.4971	"RAC-like 3 (RAC3); FUNCTIONS IN: GTP binding, GTPase activity; INVOLVED IN: protein transport, small GTPase mediated signal transduction; LOCATED IN: in 6 components; EXPRESSED IN: 22 plant structures; EXPRESSED DURING: 13 growth stages; CONTAINS InterPro DOMAIN/s: Small GTP-binding protein (InterPro:IPR005225), Ras GTPase (InterPro:IPR001806), Ras (InterPro:IPR013753), Ras small GTPase, Rab typ…	0	0	0	1	0	0	0	0
AT4G36960	0.2	0	1.529	0.259	0.4971	"RNA-binding (RRM/RBD/RNP motifs) family protein; FUNCTIONS IN: RNA binding, nucleotide binding, nucleic acid binding; INVOLVED IN: biological_process unknown; LOCATED IN: cellular_component unknown; EXPRESSED IN: 24 plant structures; EXPRESSED DURING: 15 growth stages; CONTAINS InterPro DOMAIN/s: RNA recognition motif, RNP-1 (InterPro:IPR000504), Nucleotide-binding, alpha-beta plait (InterPro:IP…	0	0	0	1	0	0	0	0
AT4G39520	0.2	0	1.529	0.259	0.4971	"GTP-binding protein-related; FUNCTIONS IN: GDP binding, GTP binding, GTPase activity; LOCATED IN: intracellular; EXPRESSED IN: 24 plant structures; EXPRESSED DURING: 15 growth stages; CONTAINS InterPro DOMAIN/s: Small GTP-binding protein (InterPro:IPR005225), TGS (InterPro:IPR004095), GTP1/OBG (InterPro:IPR006073), GTP1/OBG, conserved site (InterPro:IPR006074), GTP-binding protein, HSR1-related …	0	0	0	1	0	0	0	0
AT5G03100	0.2	0	1.529	0.259	0.4971	"F-box/RNI-like superfamily protein; CONTAINS InterPro DOMAIN/s: F-box domain, cyclin-like (InterPro:IPR001810), F-box domain, Skp2-like (InterPro:IPR022364); BEST Arabidopsis thaliana protein match is: F-box/RNI-like superfamily protein (TAIR:AT3G28410.1); Has 2060 Blast hits to 2032 proteins in 28 species: Archae - 0; Bacteria - 0; Metazoa - 7; Fungi - 0; Plants - 2053; Viruses - 0; Other Eukar…	0	0	0	1	0	0	0	0
AT5G03280	0.2	0	1.529	0.259	0.4971	"ETHYLENE INSENSITIVE 2 (EIN2); FUNCTIONS IN: transporter activity; INVOLVED IN: in 22 processes; LOCATED IN: membrane; EXPRESSED IN: 23 plant structures; EXPRESSED DURING: 13 growth stages; CONTAINS InterPro DOMAIN/s: Natural resistance-associated macrophage protein (InterPro:IPR001046), Ethylene-insensitive 2 (InterPro:IPR017187); BEST Arabidopsis thaliana protein match is: natural resistance-a…	0	0	0	1	0	0	0	0
AT5G03290	0.2	0	1.529	0.259	0.4971	"isocitrate dehydrogenase V (IDH-V); FUNCTIONS IN: isocitrate dehydrogenase (NAD+) activity, zinc ion binding, ATP binding; INVOLVED IN: isocitrate metabolic process, tricarboxylic acid cycle, metabolic process; LOCATED IN: mitochondrion, chloroplast; EXPRESSED IN: 24 plant structures; EXPRESSED DURING: 15 growth stages; CONTAINS InterPro DOMAIN/s: Isocitrate/isopropylmalate dehydrogenase (InterP…	0	0	0	1	0	0	0	0
AT5G04600	0.2	0	1.529	0.259	0.4971	"RNA-binding (RRM/RBD/RNP motifs) family protein; FUNCTIONS IN: RNA binding, nucleotide binding, nucleic acid binding; INVOLVED IN: biological_process unknown; LOCATED IN: nucleolus; EXPRESSED IN: 22 plant structures; EXPRESSED DURING: 13 growth stages; CONTAINS InterPro DOMAIN/s: RNA recognition motif, RNP-1 (InterPro:IPR000504), Nucleotide-binding, alpha-beta plait (InterPro:IPR012677); BEST Ar…	0	0	0	1	0	0	0	0
AT5G06290	0.2	0	1.529	0.259	0.4971	"2-cysteine peroxiredoxin B (2-Cys Prx B); FUNCTIONS IN: peroxiredoxin activity, antioxidant activity; INVOLVED IN: response to cold, defense response to bacterium; LOCATED IN: apoplast, stromule, chloroplast stroma, chloroplast; EXPRESSED IN: 23 plant structures; EXPRESSED DURING: 13 growth stages; CONTAINS InterPro DOMAIN/s: Peroxiredoxin, C-terminal (InterPro:IPR019479), Thioredoxin fold (Inte…	0	0	0	1	0	0	0	0
AT5G12140	0.2	0	1.529	0.259	0.4971	"cystatin-1 (CYS1); FUNCTIONS IN: cysteine-type endopeptidase inhibitor activity; INVOLVED IN: cellular response to water deprivation, cellular response to cold, response to wounding, cellular response to heat; LOCATED IN: plasma membrane; EXPRESSED IN: 29 plant structures; EXPRESSED DURING: 16 growth stages; CONTAINS InterPro DOMAIN/s: Proteinase inhibitor I25, cystatin, conserved site (InterPro…	0	0	0	1	0	0	0	0
AT5G19290	0.2	0	1.529	0.259	0.4971	"alpha/beta-Hydrolases superfamily protein; BEST Arabidopsis thaliana protein match is: alpha/beta-Hydrolases superfamily protein (TAIR:AT5G14980.1); Has 1807 Blast hits to 1807 proteins in 277 species: Archae - 0; Bacteria - 0; Metazoa - 736; Fungi - 347; Plants - 385; Viruses - 0; Other Eukaryotes - 339 (source: NCBI BLink)."	0	0	0	1	0	0	0	0
AT5G19760	0.2	0	1.529	0.259	0.4971	"Mitochondrial substrate carrier family protein; FUNCTIONS IN: oxidative phosphorylation uncoupler activity, binding; INVOLVED IN: transport, mitochondrial transport, transmembrane transport; LOCATED IN: in 6 components; EXPRESSED IN: 27 plant structures; EXPRESSED DURING: 16 growth stages; CONTAINS InterPro DOMAIN/s: Mitochondrial carrier protein (InterPro:IPR002067), Mitochondrial substrate car…	0	0	0	1	0	0	0	0
AT5G22330	0.2	0	1.529	0.259	0.4971	"RESISTANCE TO PSEUDOMONAS SYRINGAE PV MACULICOLA INTERACTOR 1 (RIN1); FUNCTIONS IN: protein binding; INVOLVED IN: meristem development, regulation of defense response to fungus, incompatible interaction; LOCATED IN: nucleolus, nucleus, chloroplast; EXPRESSED IN: 22 plant structures; EXPRESSED DURING: 13 growth stages; CONTAINS InterPro DOMAIN/s: TIP49, C-terminal (InterPro:IPR010339), ATPase, AA…	0	0	0	1	0	0	0	0
AT5G27710	0.2	0	1.529	0.259	0.4971	"unknown protein; Has 49 Blast hits to 49 proteins in 17 species: Archae - 0; Bacteria - 0; Metazoa - 0; Fungi - 0; Plants - 48; Viruses - 0; Other Eukaryotes - 1 (source: NCBI BLink)."	0	0	0	1	0	0	0	0
AT5G38760	0.2	0	1.529	0.259	0.4971	"Late embryogenesis abundant protein (LEA) family protein; BEST Arabidopsis thaliana protein match is: Late embryogenesis abundant protein (LEA) family protein (TAIR:AT5G53820.1); Has 1807 Blast hits to 1807 proteins in 277 species: Archae - 0; Bacteria - 0; Metazoa - 736; Fungi - 347; Plants - 385; Viruses - 0; Other Eukaryotes - 339 (source: NCBI BLink)."	0	0	0	1	0	0	0	0
AT5G43060	0.2	0	1.529	0.259	0.4971	"Granulin repeat cysteine protease family protein; FUNCTIONS IN: cysteine-type peptidase activity, cysteine-type endopeptidase activity; INVOLVED IN: response to salt stress; LOCATED IN: vacuole; EXPRESSED IN: 24 plant structures; EXPRESSED DURING: 15 growth stages; CONTAINS InterPro DOMAIN/s: Peptidase C1A, papain (InterPro:IPR013128), Proteinase inhibitor I29, cathepsin propeptide (InterPro:IPR…	0	0	0	1	0	0	0	0
AT5G48180	0.2	0	1.529	0.259	0.4971	"nitrile specifier protein 5 (NSP5); FUNCTIONS IN: molecular_function unknown; INVOLVED IN: glucosinolate catabolic process, nitrile biosynthetic process; LOCATED IN: cellular_component unknown; EXPRESSED IN: 24 plant structures; EXPRESSED DURING: 15 growth stages; CONTAINS InterPro DOMAIN/s: Galactose oxidase/kelch, beta-propeller (InterPro:IPR011043), Kelch repeat type 1 (InterPro:IPR006652), K…	0	0	0	1	0	0	0	0
AT5G53800	0.2	0	1.529	0.259	0.4971	"unknown protein; Has 30201 Blast hits to 17322 proteins in 780 species: Archae - 12; Bacteria - 1396; Metazoa - 17338; Fungi - 3422; Plants - 5037; Viruses - 0; Other Eukaryotes - 2996 (source: NCBI BLink)."	0	0	0	1	0	0	0	0
AT5G54600	0.2	0	1.529	0.259	0.4971	"Translation protein SH3-like family protein; FUNCTIONS IN: structural constituent of ribosome; INVOLVED IN: translation; LOCATED IN: chloroplast stroma, chloroplast, large ribosomal subunit; EXPRESSED IN: 22 plant structures; EXPRESSED DURING: 13 growth stages; CONTAINS InterPro DOMAIN/s: Translation protein SH3-like (InterPro:IPR008991), KOW (InterPro:IPR005824), Ribosomal protein L24 (InterPro…	0	0	0	1	0	0	0	0
AT5G55550	0.2	0	1.529	0.259	0.4971	"RNA-binding (RRM/RBD/RNP motifs) family protein; FUNCTIONS IN: RNA binding, nucleotide binding, nucleic acid binding; EXPRESSED IN: 23 plant structures; EXPRESSED DURING: 15 growth stages; CONTAINS InterPro DOMAIN/s: RNA recognition motif, RNP-1 (InterPro:IPR000504), Nucleotide-binding, alpha-beta plait (InterPro:IPR012677); BEST Arabidopsis thaliana protein match is: RNA-binding (RRM/RBD/RNP mo…	0	0	0	1	0	0	0	0
AT5G58230	0.2	0	1.529	0.259	0.4971	"MULTICOPY SUPRESSOR OF IRA1 (MSI1); FUNCTIONS IN: protein binding; INVOLVED IN: in 13 processes; LOCATED IN: nucleus, chloroplast, chromatin remodeling complex, CUL4 RING ubiquitin ligase complex; EXPRESSED IN: 28 plant structures; EXPRESSED DURING: 14 growth stages; CONTAINS InterPro DOMAIN/s: Histone-binding protein RBBP4 (InterPro:IPR022052), WD40 repeat 2 (InterPro:IPR019782), WD40 repeat, c…	0	0	0	1	0	0	0	0
AT5G61140	0.2	0	1.529	0.259	0.4971	"U5 small nuclear ribonucleoprotein helicase; FUNCTIONS IN: in 6 functions; EXPRESSED IN: 24 plant structures; EXPRESSED DURING: 13 growth stages; CONTAINS InterPro DOMAIN/s: ATPase, AAA+ type, core (InterPro:IPR003593), DNA/RNA helicase, DEAD/DEAH box type, N-terminal (InterPro:IPR011545), Sec63 domain (InterPro:IPR004179), Sec63 domain, subgroup (InterPro:IPR018127), DEAD-like helicase, N-termi…	0	0	0	1	0	0	0	0
AT5G61970	0.2	0	1.529	0.259	0.4971	"signal recognition particle-related / SRP-related; INVOLVED IN: biological_process unknown; LOCATED IN: cellular_component unknown; EXPRESSED IN: 25 plant structures; EXPRESSED DURING: 15 growth stages; Has 30201 Blast hits to 17322 proteins in 780 species: Archae - 12; Bacteria - 1396; Metazoa - 17338; Fungi - 3422; Plants - 5037; Viruses - 0; Other Eukaryotes - 2996 (source: NCBI BLink)."	0	0	0	1	0	0	0	0
AT5G66590	0.2	0	1.529	0.259	0.4971	"CAP (Cysteine-rich secretory proteins, Antigen 5, and Pathogenesis-related 1 protein) superfamily protein; FUNCTIONS IN: molecular_function unknown; INVOLVED IN: biological_process unknown; LOCATED IN: endomembrane system, extracellular region; EXPRESSED IN: 22 plant structures; EXPRESSED DURING: 13 growth stages; CONTAINS InterPro DOMAIN/s: Allergen V5/Tpx-1 related (InterPro:IPR001283), SCP-li…	0	0	0	1	0	0	0	0
AT5G67360	0.2	0	1.529	0.259	0.4971	"ARA12; FUNCTIONS IN: serine-type endopeptidase activity; INVOLVED IN: proteolysis, seed coat development, mucilage metabolic process involved seed coat development, mucilage extrusion from seed coat; LOCATED IN: extracellular region, apoplast, cell wall, plant-type cell wall; EXPRESSED IN: 26 plant structures; EXPRESSED DURING: 17 growth stages; CONTAINS InterPro DOMAIN/s: Protease-associated PA…	0	0	0	1	0	0	0	0
AT1G64740	10.5	3.2	1.499	0.2658	0.5082	"alpha-1 tubulin (TUA1); FUNCTIONS IN: structural constituent of cytoskeleton; INVOLVED IN: microtubule-based process; LOCATED IN: microtubule cytoskeleton, cytosol, plasma membrane; EXPRESSED IN: 24 plant structures; EXPRESSED DURING: 15 growth stages; CONTAINS InterPro DOMAIN/s: Alpha tubulin (InterPro:IPR002452), Tubulin (InterPro:IPR000217), Tubulin/FtsZ, GTPase domain (InterPro:IPR003008), T…	0	0	22	20	0	0	4	9
AT4G14160	1.5	0.5	1.265	0.2662	0.5085	"Sec23/Sec24 protein transport family protein; FUNCTIONS IN: transporter activity, zinc ion binding; INVOLVED IN: intracellular protein transport, transport, ER to Golgi vesicle-mediated transport; LOCATED IN: COPII vesicle coat; EXPRESSED IN: 24 plant structures; EXPRESSED DURING: 13 growth stages; CONTAINS InterPro DOMAIN/s: Sec23/Sec24, helical domain (InterPro:IPR006900), Sec23/Sec24 beta-san…	0	0	3	3	0	0	1	1
AT5G30510	3.8	2	0.7979	0.2756	0.524	"ribosomal protein S1 (RPS1); FUNCTIONS IN: RNA binding; LOCATED IN: thylakoid, chloroplast stroma, chloroplast, membrane; EXPRESSED IN: 24 plant structures; EXPRESSED DURING: 14 growth stages; CONTAINS InterPro DOMAIN/s: Nucleic acid-binding, OB-fold-like (InterPro:IPR016027), Nucleic acid-binding, OB-fold (InterPro:IPR012340), Ribosomal protein S1, RNA-binding domain (InterPro:IPR003029); BEST …	2	2	5	6	2	1	2	3
AT5G25980	100	81.5	0.3521	0.2806	0.5329	"glucoside glucohydrolase 2 (TGG2); FUNCTIONS IN: thioglucosidase activity, hydrolase activity, hydrolyzing O-glycosyl compounds; INVOLVED IN: glucosinolate catabolic process; LOCATED IN: cytosolic ribosome, apoplast, peroxisome, chloroplast, vacuole; EXPRESSED IN: phloem, vascular bundle, fruit, guard cell, leaf; EXPRESSED DURING: seedling growth; CONTAINS InterPro DOMAIN/s: Glycoside hydrolase,…	102	44	120	134	139	10	88	89
AT2G39730	11	8	0.5519	0.2808	0.533	"rubisco activase (RCA); FUNCTIONS IN: enzyme regulator activity, ADP binding, ribulose-1,5-bisphosphate carboxylase/oxygenase activator activity, ATP binding; INVOLVED IN: response to cold, response to light stimulus, defense response to bacterium; LOCATED IN: in 11 components; EXPRESSED IN: 26 plant structures; EXPRESSED DURING: 15 growth stages; CONTAINS InterPro DOMAIN/s: ATPase, AAA-type, co…	12	9	11	12	8	1	12	11
AT4G31770	1	0.2	1.411	0.2844	0.5392	"debranching enzyme 1 (DBR1); CONTAINS InterPro DOMAIN/s: Metallophosphoesterase (InterPro:IPR004843), Lariat debranching enzyme, C-terminal (InterPro:IPR007708); Has 30201 Blast hits to 17322 proteins in 780 species: Archae - 12; Bacteria - 1396; Metazoa - 17338; Fungi - 3422; Plants - 5037; Viruses - 0; Other Eukaryotes - 2996 (source: NCBI BLink)."	2	0	2	0	0	1	0	0
AT1G23860	5.2	1.8	1.258	0.2859	0.5415	"RS-containing zinc finger protein 21 (RSZP21); FUNCTIONS IN: protein binding; INVOLVED IN: nuclear mRNA splicing, via spliceosome; LOCATED IN: nuclear speck, nucleus; EXPRESSED IN: 24 plant structures; EXPRESSED DURING: 13 growth stages; CONTAINS InterPro DOMAIN/s: RNA recognition motif, RNP-1 (InterPro:IPR000504), Nucleotide-binding, alpha-beta plait (InterPro:IPR012677), Zinc finger, CCHC-type…	0	0	6	15	0	0	3	4
AT3G07810	1.8	0.8	1.097	0.2868	0.5428	"RNA-binding (RRM/RBD/RNP motifs) family protein; FUNCTIONS IN: RNA binding, nucleotide binding, nucleic acid binding; EXPRESSED IN: 24 plant structures; EXPRESSED DURING: 15 growth stages; CONTAINS InterPro DOMAIN/s: RNA recognition motif, RNP-1 (InterPro:IPR000504), Nucleotide-binding, alpha-beta plait (InterPro:IPR012677); BEST Arabidopsis thaliana protein match is: RNA-binding (RRM/RBD/RNP mo…	2	2	2	1	1	1	0	1
AT2G02790	1.8	0.8	1.121	0.2903	0.5483	"IQ-domain 29 (IQD29); FUNCTIONS IN: calmodulin binding; INVOLVED IN: biological_process unknown; LOCATED IN: plasma membrane; CONTAINS InterPro DOMAIN/s: IQ calmodulin-binding region (InterPro:IPR000048); BEST Arabidopsis thaliana protein match is: IQ-domain 28 (TAIR:AT1G14380.2); Has 35333 Blast hits to 34131 proteins in 2444 species: Archae - 798; Bacteria - 22429; Metazoa - 974; Fungi - 991; …	3	2	1	1	1	1	0	1
ATCG00750	5.2	2.8	0.9075	0.293	0.553	"ribosomal protein S11 (RPS11); FUNCTIONS IN: structural constituent of ribosome; INVOLVED IN: translation; LOCATED IN: plastid small ribosomal subunit, chloroplast; EXPRESSED IN: 23 plant structures; EXPRESSED DURING: 13 growth stages; CONTAINS InterPro DOMAIN/s: Ribosomal protein S11, bacterial-type (InterPro:IPR019981), Ribosomal protein S11 (InterPro:IPR001971), Ribosomal S11, conserved site …	8	6	2	5	4	2	4	1
AT4G14960	24.5	7.5	1.576	0.3102	0.5815	"TUA6; FUNCTIONS IN: protein binding, structural constituent of cytoskeleton; INVOLVED IN: response to salt stress, microtubule cytoskeleton organization, cellular response to gravity; LOCATED IN: in 8 components; EXPRESSED IN: 27 plant structures; EXPRESSED DURING: 16 growth stages; CONTAINS InterPro DOMAIN/s: Alpha tubulin (InterPro:IPR002452), Tubulin (InterPro:IPR000217), Tubulin/FtsZ, GTPase…	0	0	51	47	0	0	12	18
ATCG00800	2.5	1	1.062	0.3153	0.588	"RESISTANCE TO PSEUDOMONAS SYRINGAE 3 (RPS3); FUNCTIONS IN: structural constituent of ribosome; INVOLVED IN: translation; LOCATED IN: plastid small ribosomal subunit, chloroplast, nucleoid, membrane; EXPRESSED IN: 23 plant structures; EXPRESSED DURING: 13 growth stages; CONTAINS InterPro DOMAIN/s: K Homology, prokaryotic type (InterPro:IPR009019), K Homology, type 2 (InterPro:IPR004044), Ribosoma…	0	0	4	6	2	0	0	2
AT1G10200	0.8	0.2	1.363	0.3188	0.5933	"WLIM1; FUNCTIONS IN: sequence-specific DNA binding transcription factor activity, zinc ion binding; INVOLVED IN: biological_process unknown; LOCATED IN: plasma membrane; EXPRESSED IN: 23 plant structures; EXPRESSED DURING: 13 growth stages; CONTAINS InterPro DOMAIN/s: Zinc finger, LIM-type (InterPro:IPR001781); BEST Arabidopsis thaliana protein match is: GATA type zinc finger transcription facto…	2	1	0	0	1	0	0	0
AT5G06450	0.8	0.2	1.363	0.3188	0.5933	"Polynucleotidyl transferase, ribonuclease H-like superfamily protein; FUNCTIONS IN: 3'-5' exonuclease activity, nucleic acid binding; INVOLVED IN: nucleobase, nucleoside, nucleotide and nucleic acid metabolic process; LOCATED IN: plasma membrane, vacuole; EXPRESSED IN: cultured cell; CONTAINS InterPro DOMAIN/s: Polynucleotidyl transferase, ribonuclease H fold (InterPro:IPR012337), 3&apos;-5&apos…	2	1	0	0	1	0	0	0
AT3G52150	4.2	2.5	0.6959	0.3197	0.5939	"RNA-binding (RRM/RBD/RNP motifs) family protein; FUNCTIONS IN: RNA binding, nucleotide binding, nucleic acid binding; LOCATED IN: thylakoid, chloroplast thylakoid membrane, chloroplast stroma, chloroplast, chloroplast envelope; EXPRESSED IN: 24 plant structures; EXPRESSED DURING: 14 growth stages; CONTAINS InterPro DOMAIN/s: RNA recognition motif, RNP-1 (InterPro:IPR000504), Nucleotide-binding, …	2	3	6	6	4	1	2	3
AT3G52590	21.5	18	0.6355	0.3224	0.5983	"ubiquitin extension protein 1 (UBQ1); FUNCTIONS IN: structural constituent of ribosome; INVOLVED IN: response to water deprivation, protein ubiquitination, embryo development ending in seed dormancy; LOCATED IN: ribosome, intracellular; EXPRESSED IN: 25 plant structures; EXPRESSED DURING: 14 growth stages; CONTAINS InterPro DOMAIN/s: Ribosomal protein L40e (InterPro:IPR001975), Ubiquitin subgrou…	22	23	12	29	26	0	19	27
AT4G38600	0.8	0.2	1.343	0.326	0.6035	"KAKTUS (KAK); FUNCTIONS IN: ubiquitin-protein ligase activity; INVOLVED IN: trichome branching, DNA endoreduplication; LOCATED IN: plasma membrane; EXPRESSED IN: 25 plant structures; EXPRESSED DURING: 15 growth stages; CONTAINS InterPro DOMAIN/s: Armadillo-like helical (InterPro:IPR011989), Armadillo (InterPro:IPR000225), Armadillo-type fold (InterPro:IPR016024), HECT (InterPro:IPR000569); BEST …	0	2	0	1	1	0	0	0
AT3G50370	2	0.8	1.414	0.3293	0.6089	"unknown protein; FUNCTIONS IN: molecular_function unknown; INVOLVED IN: biological_process unknown; LOCATED IN: cellular_component unknown; EXPRESSED IN: 26 plant structures; EXPRESSED DURING: 15 growth stages; Has 27734 Blast hits to 16708 proteins in 1259 species: Archae - 81; Bacteria - 3434; Metazoa - 10876; Fungi - 2514; Plants - 987; Viruses - 212; Other Eukaryotes - 9630 (source: NCBI BLi…	4	4	0	0	2	1	0	0
AT3G55460	12	7.8	0.6394	0.3319	0.6132	"SC35-like splicing factor 30 (SCL30); FUNCTIONS IN: RNA binding, nucleotide binding, nucleic acid binding; INVOLVED IN: response to oxidative stress, nuclear mRNA splicing, via spliceosome, RNA splicing; LOCATED IN: nuclear speck; EXPRESSED IN: 24 plant structures; EXPRESSED DURING: 13 growth stages; CONTAINS InterPro DOMAIN/s: RNA recognition motif, RNP-1 (InterPro:IPR000504), Nucleotide-bindin…	3	6	13	26	9	0	6	16
AT2G38770	5.2	2.5	0.8838	0.3333	0.6144	"EMBRYO DEFECTIVE 2765 (EMB2765); LOCATED IN: plasma membrane, chloroplast; EXPRESSED IN: 24 plant structures; EXPRESSED DURING: 13 growth stages; BEST Arabidopsis thaliana protein match is: RNA helicase, putative (TAIR:AT5G47010.1); Has 4121 Blast hits to 3614 proteins in 689 species: Archae - 125; Bacteria - 655; Metazoa - 959; Fungi - 1056; Plants - 630; Viruses - 0; Other Eukaryotes - 696 (so…	1	0	13	7	4	0	4	2
AT1G15780	0.8	0.2	1.288	0.3426	0.6271	"unknown protein; BEST Arabidopsis thaliana protein match is: unknown protein (TAIR:AT2G10440.1); Has 103701 Blast hits to 43153 proteins in 1828 species: Archae - 30; Bacteria - 7385; Metazoa - 38639; Fungi - 11531; Plants - 7727; Viruses - 307; Other Eukaryotes - 38082 (source: NCBI BLink)."	1	1	0	1	1	0	0	0
AT5G08450	2	1	0.9234	0.3467	0.6333	"CONTAINS InterPro DOMAIN/s: Histone deacetylation protein Rxt3 (InterPro:IPR013951); Has 34444 Blast hits to 20801 proteins in 1175 species: Archae - 64; Bacteria - 2390; Metazoa - 15568; Fungi - 3729; Plants - 1886; Viruses - 208; Other Eukaryotes - 10599 (source: NCBI BLink)."	3	0	3	2	2	0	0	2
AT2G39670	0.8	0.2	1.265	0.3485	0.6351	"Radical SAM superfamily protein; FUNCTIONS IN: iron-sulfur cluster binding, catalytic activity, RNA methyltransferase activity; INVOLVED IN: rRNA processing; LOCATED IN: cytoplasm; EXPRESSED IN: 21 plant structures; EXPRESSED DURING: 13 growth stages; CONTAINS InterPro DOMAIN/s: Elongator protein 3/MiaB/NifB (InterPro:IPR006638), Ribosomal RNA large subunit methyltransferase RlmN; (InterPro:IPR0…	2	0	1	0	1	0	0	0
AT3G05060	7.2	4.5	0.7074	0.3511	0.6364	"NOP56-like pre RNA processing ribonucleoprotein; FUNCTIONS IN: DNA binding; INVOLVED IN: biological_process unknown; LOCATED IN: nucleolus, membrane; EXPRESSED IN: 22 plant structures; EXPRESSED DURING: 13 growth stages; CONTAINS InterPro DOMAIN/s: Pre-mRNA processing ribonucleoprotein, snoRNA-binding domain (InterPro:IPR002687), NOP5, N-terminal (InterPro:IPR012974), NOSIC (InterPro:IPR012976);…	13	5	3	8	8	2	2	6
AT2G41840	10.8	7.2	0.6329	0.3522	0.6376	"Ribosomal protein S5 family protein; FUNCTIONS IN: structural constituent of ribosome; INVOLVED IN: translation; LOCATED IN: cytosolic small ribosomal subunit, cytosolic ribosome, nucleolus, membrane; EXPRESSED IN: 26 plant structures; EXPRESSED DURING: 13 growth stages; CONTAINS InterPro DOMAIN/s: Ribosomal protein S5, eukaryotic/archaeal (InterPro:IPR005711), Ribosomal protein S5, N-terminal (…	8	14	8	13	13	3	8	5
AT3G61690	1.8	1	1.427	0.356	0.6425	"nucleotidyltransferases; FUNCTIONS IN: nucleotidyltransferase activity; EXPRESSED IN: 26 plant structures; EXPRESSED DURING: 15 growth stages; CONTAINS InterPro DOMAIN/s: Nucleotidyl transferase domain (InterPro:IPR002934); BEST Arabidopsis thaliana protein match is: PAP/OAS1 substrate-binding domain superfamily (TAIR:AT3G51620.2); Has 793 Blast hits to 566 proteins in 156 species: Archae - 0; B…	2	5	0	0	4	0	0	0
AT4G21710	1.5	0.8	0.9513	0.3569	0.6436	"NRPB2; CONTAINS InterPro DOMAIN/s: DNA-directed RNA polymerase, subunit 2, domain 6 (InterPro:IPR007120), RNA polymerase Rpb2, domain 7 (InterPro:IPR007641), RNA polymerase, beta subunit, protrusion (InterPro:IPR007644), RNA polymerase Rpb2, domain 3 (InterPro:IPR007645), DNA-directed RNA polymerase, subunit 2 (InterPro:IPR015712), RNA polymerase Rpb2, domain 2 (InterPro:IPR007642), RNA polymera…	1	2	1	2	1	0	1	1
AT2G25890	0.8	0.2	1.234	0.3591	0.6454	"Oleosin family protein; FUNCTIONS IN: molecular_function unknown; INVOLVED IN: lipid storage; LOCATED IN: monolayer-surrounded lipid storage body, integral to membrane, membrane; EXPRESSED IN: petal, leaf whorl, flower, carpel; EXPRESSED DURING: 4 anthesis, petal differentiation and expansion stage; CONTAINS InterPro DOMAIN/s: Oleosin (InterPro:IPR000136); BEST Arabidopsis thaliana protein match…	2	0	0	1	1	0	0	0
AT5G64270	0.8	0.2	1.236	0.3594	0.6454	"splicing factor, putative; FUNCTIONS IN: binding; INVOLVED IN: mRNA processing; LOCATED IN: chloroplast; EXPRESSED IN: 26 plant structures; EXPRESSED DURING: 15 growth stages; CONTAINS InterPro DOMAIN/s: HEAT (InterPro:IPR000357), Armadillo-like helical (InterPro:IPR011989), Splicing factor 3B subunit 1 (InterPro:IPR015016), HEAT, type 2 (InterPro:IPR021133), Armadillo-type fold (InterPro:IPR016…	0	1	1	1	0	0	1	0
AT2G37190	5.8	1.8	1.503	0.366	0.6552	"Ribosomal protein L11 family protein; FUNCTIONS IN: structural constituent of ribosome, zinc ion binding; INVOLVED IN: response to cold, ribosome biogenesis; LOCATED IN: in 7 components; EXPRESSED IN: 25 plant structures; EXPRESSED DURING: 15 growth stages; CONTAINS InterPro DOMAIN/s: Ribosomal protein L11, C-terminal domain (InterPro:IPR020783), Ribosomal protein L11, N-terminal domain (InterPr…	15	8	0	0	5	2	0	0
AT1G14410	2.2	1.2	0.8167	0.3678	0.6572	"WHIRLY 1 (WHY1); FUNCTIONS IN: DNA binding, telomeric DNA binding; INVOLVED IN: negative regulation of telomere maintenance via telomerase, defense response; LOCATED IN: plastid chromosome, chloroplast, nucleoid, telomerase holoenzyme complex; EXPRESSED IN: 21 plant structures; EXPRESSED DURING: 14 growth stages; CONTAINS InterPro DOMAIN/s: ssDNA-binding transcriptional regulator (InterPro:IPR00…	2	3	2	2	1	1	1	2
AT5G55230	0.8	0.2	1.172	0.3793	0.6749	"microtubule-associated proteins 65-1 (MAP65-1); FUNCTIONS IN: microtubule binding; INVOLVED IN: in 6 processes; LOCATED IN: in 7 components; EXPRESSED IN: 23 plant structures; EXPRESSED DURING: 13 growth stages; CONTAINS InterPro DOMAIN/s: Microtubule-associated protein, MAP65/ASE1-type (InterPro:IPR007145); BEST Arabidopsis thaliana protein match is: microtubule-associated protein 65-2 (TAIR:AT…	0	0	2	1	0	0	0	1
AT1G60900	2.2	1	0.9549	0.3824	0.6792	"U2 snRNP auxilliary factor, large subunit, splicing factor; FUNCTIONS IN: RNA binding, nucleotide binding, nucleic acid binding; INVOLVED IN: mRNA processing; LOCATED IN: nucleus; CONTAINS InterPro DOMAIN/s: RNA recognition motif, RNP-1 (InterPro:IPR000504), Nucleotide-binding, alpha-beta plait (InterPro:IPR012677), U2 snRNP auxilliary factor, large subunit, splicing factor (InterPro:IPR006529);…	0	0	6	3	0	0	2	2
AT2G47250	0.8	0.2	1.141	0.39	0.6897	"RNA helicase family protein; FUNCTIONS IN: in 7 functions; LOCATED IN: membrane, chloroplast envelope; EXPRESSED IN: 23 plant structures; EXPRESSED DURING: 13 growth stages; CONTAINS InterPro DOMAIN/s: Helicase-associated domain (InterPro:IPR007502), ATPase, AAA+ type, core (InterPro:IPR003593), DNA/RNA helicase, DEAD/DEAH box type, N-terminal (InterPro:IPR011545), Domain of unknown function DUF…	0	0	1	2	0	0	0	1
AT5G67630	0.8	0.2	1.141	0.39	0.6897	"P-loop containing nucleoside triphosphate hydrolases superfamily protein; FUNCTIONS IN: DNA helicase activity, nucleoside-triphosphatase activity, nucleotide binding, ATP binding; LOCATED IN: nucleolus, chloroplast; EXPRESSED IN: 21 plant structures; EXPRESSED DURING: 13 growth stages; CONTAINS InterPro DOMAIN/s: TIP49, C-terminal (InterPro:IPR010339), ATPase, AAA+ type, core (InterPro:IPR003593…	0	0	1	2	0	0	0	1
AT3G10950	2.2	1.2	1.028	0.399	0.7025	"Zinc-binding ribosomal protein family protein; FUNCTIONS IN: structural constituent of ribosome; INVOLVED IN: translation, ribosome biogenesis; LOCATED IN: ribosome, cytosolic large ribosomal subunit; CONTAINS InterPro DOMAIN/s: Ribosomal protein, zinc-binding domain (InterPro:IPR011332), Ribosomal protein L37ae (InterPro:IPR002674), Ribosomal protein L37ae/L37e, N-terminal domain (InterPro:IPR0…	3	5	0	1	3	1	0	1
AT4G28090	0.8	0.2	1.111	0.4006	0.7041	"SKU5 similar 10 (sks10); FUNCTIONS IN: oxidoreductase activity, copper ion binding; INVOLVED IN: oxidation reduction; LOCATED IN: endomembrane system; EXPRESSED IN: petal, leaf whorl, sepal, flower; EXPRESSED DURING: 4 anthesis, petal differentiation and expansion stage; CONTAINS InterPro DOMAIN/s: Multicopper oxidase, type 3 (InterPro:IPR011707), Cupredoxin (InterPro:IPR008972), Multicopper oxi…	0	0	1	2	0	0	1	0
AT1G20960	5.8	3.2	0.6159	0.4016	0.7046	"embryo defective 1507 (emb1507); FUNCTIONS IN: in 6 functions; INVOLVED IN: embryo development ending in seed dormancy; LOCATED IN: nucleolus, membrane; EXPRESSED IN: 24 plant structures; EXPRESSED DURING: 13 growth stages; CONTAINS InterPro DOMAIN/s: ATPase, AAA+ type, core (InterPro:IPR003593), DNA/RNA helicase, DEAD/DEAH box type, N-terminal (InterPro:IPR011545), Sec63 domain (InterPro:IPR004…	3	2	12	6	6	2	3	2
AT5G43960	1.2	0.8	1.276	0.4013	0.7046	"Nuclear transport factor 2 (NTF2) family protein with RNA binding (RRM-RBD-RNP motifs) domain; FUNCTIONS IN: RNA binding, nucleotide binding, nucleic acid binding; INVOLVED IN: transport, nucleocytoplasmic transport; LOCATED IN: intracellular; EXPRESSED IN: 23 plant structures; EXPRESSED DURING: 13 growth stages; CONTAINS InterPro DOMAIN/s: Nuclear transport factor 2 (InterPro:IPR002075), RNA re…	1	4	0	0	3	0	0	0
AT1G78300	1.2	0.5	0.9821	0.411	0.7192	"general regulatory factor 2 (GRF2); FUNCTIONS IN: protein phosphorylated amino acid binding; INVOLVED IN: brassinosteroid mediated signaling pathway; LOCATED IN: plasma membrane, vacuole; EXPRESSED IN: 24 plant structures; EXPRESSED DURING: 17 growth stages; CONTAINS InterPro DOMAIN/s: 14-3-3 protein (InterPro:IPR000308); BEST Arabidopsis thaliana protein match is: GF14 protein phi chain (TAIR:A…	0	0	2	3	0	0	2	0
AT2G38110	1.5	0.8	0.9023	0.4119	0.7203	"glycerol-3-phosphate acyltransferase 6 (GPAT6); CONTAINS InterPro DOMAIN/s: Phospholipid/glycerol acyltransferase (InterPro:IPR002123); BEST Arabidopsis thaliana protein match is: glycerol-3-phosphate acyltransferase 8 (TAIR:AT4G00400.1); Has 444 Blast hits to 431 proteins in 52 species: Archae - 0; Bacteria - 47; Metazoa - 20; Fungi - 0; Plants - 368; Viruses - 0; Other Eukaryotes - 9 (source: …	2	0	2	2	0	0	0	3
AT1G72970	2.2	1.2	0.953	0.4129	0.7213	"HOTHEAD (HTH); CONTAINS InterPro DOMAIN/s: Glucose-methanol-choline oxidoreductase, N-terminal (InterPro:IPR000172), Glucose-methanol-choline oxidoreductase (InterPro:IPR012132), Glucose-methanol-choline oxidoreductase, C-terminal (InterPro:IPR007867); BEST Arabidopsis thaliana protein match is: Glucose-methanol-choline (GMC) oxidoreductase family protein (TAIR:AT1G12570.1); Has 10392 Blast hits…	5	1	2	1	5	0	0	0
AT1G80070	7.8	4.5	0.6503	0.4171	0.7275	"ABNORMAL SUSPENSOR 2 (SUS2); INVOLVED IN: nuclear mRNA splicing, via spliceosome; LOCATED IN: chloroplast, membrane; EXPRESSED IN: 24 plant structures; EXPRESSED DURING: 13 growth stages; CONTAINS InterPro DOMAIN/s: Mov34/MPN/PAD-1 (InterPro:IPR000555), Pre-mRNA-processing-splicing factor 8, U5-snRNA-binding (InterPro:IPR019581), Pre-mRNA-processing-splicing factor 8 (InterPro:IPR012591), PROCN …	2	1	16	12	4	0	10	4
AT5G27700	3.5	2.2	0.6286	0.4207	0.7318	"Ribosomal protein S21e ; FUNCTIONS IN: structural constituent of ribosome; INVOLVED IN: translation, ribosome biogenesis; LOCATED IN: cytosolic small ribosomal subunit, ribosome; EXPRESSED IN: 24 plant structures; EXPRESSED DURING: 13 growth stages; CONTAINS InterPro DOMAIN/s: Ribosomal protein S21e, conserved site (InterPro:IPR018279), Ribosomal protein S21e (InterPro:IPR001931); BEST Arabidops…	5	3	2	4	2	1	4	2
AT2G33410	1.5	0.8	0.8832	0.4221	0.7335	"RNA-binding (RRM/RBD/RNP motifs) family protein; FUNCTIONS IN: RNA binding, nucleotide binding, nucleic acid binding; INVOLVED IN: biological_process unknown; LOCATED IN: cellular_component unknown; EXPRESSED IN: 24 plant structures; EXPRESSED DURING: 14 growth stages; CONTAINS InterPro DOMAIN/s: RNA recognition motif, RNP-1 (InterPro:IPR000504), Nucleotide-binding, alpha-beta plait (InterPro:IP…	2	2	1	1	2	1	0	0
AT1G02840	10.5	6.2	0.8657	0.4309	0.7451	"SR1; FUNCTIONS IN: RNA binding, nucleotide binding, nucleic acid binding; LOCATED IN: interchromatin granule, nuclear speck, nucleus; EXPRESSED IN: 25 plant structures; EXPRESSED DURING: 15 growth stages; CONTAINS InterPro DOMAIN/s: RNA recognition motif, RNP-1 (InterPro:IPR000504), Nucleotide-binding, alpha-beta plait (InterPro:IPR012677); BEST Arabidopsis thaliana protein match is: RNA-binding…	15	0	13	14	7	0	0	18
AT1G18450	3.2	2	0.6089	0.4307	0.7451	"actin-related protein 4 (ARP4); FUNCTIONS IN: structural constituent of cytoskeleton; INVOLVED IN: long-day photoperiodism, flowering, chromatin organization, pollen sperm cell differentiation; LOCATED IN: nucleolus, nucleus; EXPRESSED IN: 25 plant structures; EXPRESSED DURING: 14 growth stages; CONTAINS InterPro DOMAIN/s: Actin/actin-like (InterPro:IPR004000); BEST Arabidopsis thaliana protein …	3	2	3	5	4	1	2	1
AT3G50670	8.5	5.5	0.6108	0.4337	0.7486	"U1 small nuclear ribonucleoprotein-70K (U1-70K); FUNCTIONS IN: RNA binding, nucleotide binding, nucleic acid binding; INVOLVED IN: nuclear mRNA splicing, via spliceosome; LOCATED IN: nucleus; EXPRESSED IN: 23 plant structures; EXPRESSED DURING: 13 growth stages; CONTAINS InterPro DOMAIN/s: U1 small nuclear ribonucleoprotein of 70kDa MW N-terminal (InterPro:IPR022023), RNA recognition motif, RNP-…	10	12	5	7	6	4	7	5
AT2G34480	1.5	0.8	0.8483	0.4408	0.7601	"Ribosomal protein L18ae/LX family protein; FUNCTIONS IN: structural constituent of ribosome; INVOLVED IN: translation, ribosome biogenesis; LOCATED IN: cytosolic ribosome, ribosome, cytosolic large ribosomal subunit, plasma membrane; EXPRESSED IN: 23 plant structures; EXPRESSED DURING: 13 growth stages; CONTAINS InterPro DOMAIN/s: Ribosomal protein L18ae/LX (InterPro:IPR021138), Ribosomal protei…	1	0	2	3	0	0	0	3
AT2G44730	1.2	0.8	0.9312	0.4421	0.7619	"Alcohol dehydrogenase transcription factor Myb/SANT-like family protein; FUNCTIONS IN: sequence-specific DNA binding transcription factor activity; INVOLVED IN: regulation of transcription; LOCATED IN: chloroplast; EXPRESSED IN: 22 plant structures; EXPRESSED DURING: 13 growth stages; CONTAINS InterPro DOMAIN/s: SANT, DNA-binding (InterPro:IPR001005), MADF domain (InterPro:IPR006578), MYB-like (…	1	3	0	1	2	0	0	1
AT4G27000	1	0.5	0.9199	0.444	0.7631	"ATRBP45C; CONTAINS InterPro DOMAIN/s: RNA recognition motif, RNP-1 (InterPro:IPR000504), Nucleotide-binding, alpha-beta plait (InterPro:IPR012677); BEST Arabidopsis thaliana protein match is: RNA-binding protein 45A (TAIR:AT5G54900.1); Has 30201 Blast hits to 17322 proteins in 780 species: Archae - 12; Bacteria - 1396; Metazoa - 17338; Fungi - 3422; Plants - 5037; Viruses - 0; Other Eukaryotes -…	2	1	0	1	1	0	1	0
AT4G29010	2.5	1.5	0.6845	0.4536	0.7784	"ABNORMAL INFLORESCENCE MERISTEM (AIM1); FUNCTIONS IN: enoyl-CoA hydratase activity; INVOLVED IN: multicellular organismal development, flower development, fatty acid beta-oxidation, seed germination; LOCATED IN: cell wall, peroxisome, chloroplast; EXPRESSED IN: 24 plant structures; EXPRESSED DURING: 13 growth stages; CONTAINS InterPro DOMAIN/s: Enoyl-CoA hydratase/isomerase, conserved site (Inte…	3	0	4	3	3	0	0	3
AT5G58040	2	1	1.038	0.4537	0.7784	"homolog of yeast FIP1 [V] (FIP1[V]); FUNCTIONS IN: protein binding, RNA binding; INVOLVED IN: biological_process unknown; LOCATED IN: cellular_component unknown; EXPRESSED IN: 24 plant structures; EXPRESSED DURING: 15 growth stages; CONTAINS InterPro DOMAIN/s: Fip1 (InterPro:IPR007854); BEST Arabidopsis thaliana protein match is: fip1 motif-containing protein (TAIR:AT3G66652.2); Has 30201 Blast …	6	0	0	2	4	0	0	0
AT5G60790	1	0.5	0.8901	0.4541	0.7786	"GENERAL CONTROL NON-REPRESSIBLE 1 (GCN1); FUNCTIONS IN: transporter activity; LOCATED IN: plasma membrane; EXPRESSED IN: 24 plant structures; EXPRESSED DURING: 15 growth stages; CONTAINS InterPro DOMAIN/s: ATPase, AAA+ type, core (InterPro:IPR003593), ABC transporter-like (InterPro:IPR003439), ABC transporter, conserved site (InterPro:IPR017871); BEST Arabidopsis thaliana protein match is: gener…	1	1	1	1	2	0	0	0
AT1G17580	1.8	0.8	0.923	0.4601	0.7867	"myosin 1 (MYA1); FUNCTIONS IN: motor activity; INVOLVED IN: in 8 processes; LOCATED IN: myosin complex; EXPRESSED IN: 23 plant structures; EXPRESSED DURING: 13 growth stages; CONTAINS InterPro DOMAIN/s: Dil domain (InterPro:IPR018444), Dilute (InterPro:IPR002710), Myosin, N-terminal, SH3-like (InterPro:IPR004009), Myosin head, motor domain (InterPro:IPR001609), IQ calmodulin-binding region (Inte…	0	0	1	6	0	0	0	3
AT2G33800	10.2	8	0.3562	0.4745	0.8042	"Ribosomal protein S5 family protein; FUNCTIONS IN: structural constituent of ribosome, RNA binding; INVOLVED IN: response to cadmium ion, response to cold, translation; LOCATED IN: in 8 components; EXPRESSED IN: 26 plant structures; EXPRESSED DURING: 14 growth stages; CONTAINS InterPro DOMAIN/s: Ribosomal protein S5, N-terminal (InterPro:IPR013810), Double-stranded RNA-binding-like (InterPro:IPR…	5	7	11	18	10	1	8	13
AT5G58290	1	0.5	0.8247	0.4804	0.8113	"regulatory particle triple-A ATPase 3 (RPT3); FUNCTIONS IN: ATPase activity; INVOLVED IN: ubiquitin-dependent protein catabolic process; LOCATED IN: proteasome regulatory particle, base subcomplex, proteasome complex, cell wall, nucleus, membrane; EXPRESSED IN: 24 plant structures; EXPRESSED DURING: 16 growth stages; CONTAINS InterPro DOMAIN/s: ATPase, AAA+ type, core (InterPro:IPR003593), ATPas…	0	1	1	2	1	0	1	0
AT5G51980	1	0.5	1.035	0.4861	0.8196	"Transducin/WD40 repeat-like superfamily protein; FUNCTIONS IN: zinc ion binding, nucleic acid binding; INVOLVED IN: biological_process unknown; LOCATED IN: cellular_component unknown; EXPRESSED IN: 23 plant structures; EXPRESSED DURING: 13 growth stages; CONTAINS InterPro DOMAIN/s: WD40 repeat 2 (InterPro:IPR019782), Zinc finger, CCCH-type (InterPro:IPR000571), WD40 repeat, conserved site (Inter…	4	0	0	0	2	0	0	0
AT1G06220	7.8	4.5	0.6591	0.4907	0.8256	"MATERNAL EFFECT EMBRYO ARREST 5 (MEE5); FUNCTIONS IN: translation factor activity, nucleic acid binding, GTP binding, translation elongation factor activity, GTPase activity; INVOLVED IN: regulation of embryo sac egg cell differentiation, embryo development ending in seed dormancy; LOCATED IN: nuclear speck, cell wall, plasma membrane; EXPRESSED IN: whole plant, cultured cell; CONTAINS InterPro …	0	1	20	10	5	0	8	5
AT1G55310	5	2.5	0.8172	0.4957	0.8309	"SC35-like splicing factor 33 (SR33); FUNCTIONS IN: protein binding, RNA binding; INVOLVED IN: nuclear mRNA splicing, via spliceosome, RNA splicing; LOCATED IN: interchromatin granule, nuclear speck, nucleolus, plasma membrane; EXPRESSED IN: 25 plant structures; EXPRESSED DURING: 14 growth stages; CONTAINS InterPro DOMAIN/s: RNA recognition motif, RNP-1 (InterPro:IPR000504), Nucleotide-binding, a…	0	0	13	7	0	0	5	5
AT2G38040	1.2	0.8	0.7983	0.4957	0.8309	"acetyl Co-enzyme a carboxylase carboxyltransferase alpha subunit (CAC3); FUNCTIONS IN: acetyl-CoA carboxylase activity; INVOLVED IN: fatty acid biosynthetic process; LOCATED IN: acetyl-CoA carboxylase complex, chloroplast stroma, chloroplast, membrane, chloroplast envelope; EXPRESSED IN: 23 plant structures; EXPRESSED DURING: 14 growth stages; CONTAINS InterPro DOMAIN/s: Acetyl-CoA carboxylase, …	3	1	1	0	2	0	1	0
AT1G35160	2	1	0.7305	0.5015	0.8384	"GF14 protein phi chain (GF14 PHI); FUNCTIONS IN: protein phosphorylated amino acid binding; INVOLVED IN: brassinosteroid mediated signaling pathway; LOCATED IN: nuclear envelope, plasma membrane, cytoplasm; EXPRESSED IN: cotyledon, guard cell, cultured cell, leaf; CONTAINS InterPro DOMAIN/s: 14-3-3 protein (InterPro:IPR000308); BEST Arabidopsis thaliana protein match is: general regulatory facto…	0	0	3	5	0	0	3	1
AT5G48900	2.8	2	0.5542	0.5053	0.8427	"Pectin lyase-like superfamily protein; FUNCTIONS IN: lyase activity, pectate lyase activity; LOCATED IN: endomembrane system; EXPRESSED IN: 22 plant structures; EXPRESSED DURING: 14 growth stages; CONTAINS InterPro DOMAIN/s: Pectin lyase fold/virulence factor (InterPro:IPR011050), AmbAllergen (InterPro:IPR018082), Pectate lyase/Amb allergen (InterPro:IPR002022), Pectin lyase fold (InterPro:IPR01…	2	3	3	3	2	0	1	5
AT5G20280	1	0.5	0.7741	0.5081	0.8458	"sucrose phosphate synthase 1F (SPS1F); FUNCTIONS IN: sucrose-phosphate synthase activity, transferase activity, transferring glycosyl groups; INVOLVED IN: biosynthetic process, sucrose metabolic process; LOCATED IN: plasma membrane; EXPRESSED IN: 24 plant structures; EXPRESSED DURING: 13 growth stages; CONTAINS InterPro DOMAIN/s: Sucrose-phosphate synthase (InterPro:IPR006380), Sucrose phosphate…	0	0	2	2	1	0	0	1
AT3G61130	1	0.5	0.7826	0.517	0.8587	"galacturonosyltransferase 1 (GAUT1); CONTAINS InterPro DOMAIN/s: Glycosyl transferase, family 8 (InterPro:IPR002495); BEST Arabidopsis thaliana protein match is: galacturonosyltransferase 3 (TAIR:AT4G38270.2); Has 1521 Blast hits to 1503 proteins in 273 species: Archae - 4; Bacteria - 491; Metazoa - 148; Fungi - 2; Plants - 840; Viruses - 0; Other Eukaryotes - 36 (source: NCBI BLink)."	0	0	2	2	0	0	0	2
AT2G19870	0.5	0.2	0.9338	0.5227	0.8654	"tRNA/rRNA methyltransferase (SpoU) family protein; FUNCTIONS IN: methyltransferase activity, RNA binding, RNA methyltransferase activity; INVOLVED IN: RNA processing; LOCATED IN: chloroplast; CONTAINS InterPro DOMAIN/s: tRNA/rRNA methyltransferase, SpoU (InterPro:IPR001537), RNA methyltransferase TrmH, group 3 (InterPro:IPR004441), RNA 2-O ribose methyltransferase, substrate binding (InterPro:IP…	0	2	0	0	0	0	0	1
AT2G21660	75.2	38.2	0.4583	0.5299	0.8729	"cold, circadian rhythm, and rna binding 2 (CCR2); FUNCTIONS IN: double-stranded DNA binding, RNA binding, single-stranded DNA binding; INVOLVED IN: in 12 processes; LOCATED IN: nucleus, chloroplast, peroxisome, cytoplasm; EXPRESSED IN: 27 plant structures; EXPRESSED DURING: 15 growth stages; CONTAINS InterPro DOMAIN/s: RNA recognition motif, glycine rich protein (InterPro:IPR015465), RNA recogni…	84	74	62	81	42	36	34	41
AT3G02220	0.5	0.2	0.9137	0.5303	0.8729	"unknown protein; CONTAINS InterPro DOMAIN/s: Protein of unknown function DUF2039 (InterPro:IPR019351); Has 215 Blast hits to 215 proteins in 94 species: Archae - 2; Bacteria - 2; Metazoa - 125; Fungi - 4; Plants - 38; Viruses - 0; Other Eukaryotes - 44 (source: NCBI BLink)."	0	2	0	0	1	0	0	0
AT2G41100	1	0.5	0.7366	0.5317	0.873	"TOUCH 3 (TCH3); FUNCTIONS IN: calcium ion binding; INVOLVED IN: response to mechanical stimulus, response to temperature stimulus, thigmotropism, response to absence of light; LOCATED IN: plasma membrane; EXPRESSED IN: 26 plant structures; EXPRESSED DURING: 14 growth stages; CONTAINS InterPro DOMAIN/s: EF-Hand 1, calcium-binding site (InterPro:IPR018247), EF-HAND 2 (InterPro:IPR018249), Calcium-…	0	0	1	3	0	0	1	1
AT4G23680	1	0.5	0.7366	0.5317	0.873	"Polyketide cyclase/dehydrase and lipid transport superfamily protein; FUNCTIONS IN: molecular_function unknown; INVOLVED IN: response to biotic stimulus, defense response; LOCATED IN: cellular_component unknown; EXPRESSED IN: 19 plant structures; EXPRESSED DURING: 9 growth stages; CONTAINS InterPro DOMAIN/s: Bet v I allergen (InterPro:IPR000916); BEST Arabidopsis thaliana protein match is: Polyk…	0	0	1	3	0	0	1	1
AT4G25630	7	3.5	0.7747	0.5352	0.8782	"fibrillarin 2 (FIB2); FUNCTIONS IN: snoRNA binding; INVOLVED IN: response to salt stress, RNA methylation, rRNA processing; LOCATED IN: nucleolus; EXPRESSED IN: 23 plant structures; EXPRESSED DURING: 13 growth stages; CONTAINS InterPro DOMAIN/s: Fibrillarin (InterPro:IPR000692); BEST Arabidopsis thaliana protein match is: fibrillarin 1 (TAIR:AT5G52470.1); Has 30201 Blast hits to 17322 proteins i…	0	0	12	16	0	0	7	7
AT5G47930	1	0.5	0.7505	0.5385	0.8822	"Zinc-binding ribosomal protein family protein; FUNCTIONS IN: structural constituent of ribosome; INVOLVED IN: translation, ribosome biogenesis; LOCATED IN: cytosolic small ribosomal subunit, cytosolic ribosome, ribosome, plasma membrane; EXPRESSED IN: 23 plant structures; EXPRESSED DURING: 13 growth stages; CONTAINS InterPro DOMAIN/s: Ribosomal protein, zinc-binding domain (InterPro:IPR011332), …	0	0	1	3	0	0	0	2
AT1G54270	11.2	9.5	0.2849	0.5476	0.8905	"eif4a-2 (EIF4A-2); FUNCTIONS IN: ATP-dependent helicase activity, translation initiation factor activity; INVOLVED IN: response to cadmium ion; LOCATED IN: cytosol, plasma membrane; EXPRESSED IN: 26 plant structures; EXPRESSED DURING: 14 growth stages; CONTAINS InterPro DOMAIN/s: RNA helicase, DEAD-box type, Q motif (InterPro:IPR014014), DNA/RNA helicase, DEAD/DEAH box type, N-terminal (InterPro…	13	4	12	16	12	0	11	15
AT2G38540	20.8	17.5	0.3748	0.549	0.8906	"lipid transfer protein 1 (LP1); FUNCTIONS IN: calmodulin binding; INVOLVED IN: lipid transport; LOCATED IN: apoplast, plant-type cell wall; EXPRESSED IN: 22 plant structures; EXPRESSED DURING: 13 growth stages; CONTAINS InterPro DOMAIN/s: Bifunctional inhibitor/plant lipid transfer protein/seed storage (InterPro:IPR016140), Plant lipid transfer protein/seed storage/trypsin-alpha amylase inhibito…	32	21	13	17	28	6	15	21
AT2G25110	2	1.5	0.7442	0.5482	0.8906	"stromal cell-derived factor 2-like protein precursor (SDF2); FUNCTIONS IN: molecular_function unknown; INVOLVED IN: defense response to bacterium, defense response to fungus, PAMP-induced immunity; LOCATED IN: endoplasmic reticulum, membrane; EXPRESSED IN: 25 plant structures; EXPRESSED DURING: 14 growth stages; CONTAINS InterPro DOMAIN/s: MIR (InterPro:IPR003608), MIR motif (InterPro:IPR016093)…	1	4	1	2	6	0	0	0
AT3G55200	1.8	1	0.6435	0.5567	0.901	"Cleavage and polyadenylation specificity factor (CPSF) A subunit protein; FUNCTIONS IN: nucleic acid binding; INVOLVED IN: biological_process unknown; LOCATED IN: nucleus, chloroplast; EXPRESSED IN: guard cell; CONTAINS InterPro DOMAIN/s: WD40 repeat (InterPro:IPR001680), Cleavage/polyadenylation specificity factor, A subunit, C-terminal (InterPro:IPR004871); BEST Arabidopsis thaliana protein ma…	0	0	5	2	0	0	2	2
ATCG00905	1.2	0.8	0.6365	0.5606	0.9065	"ribosomal protein S12C (RPS12C); CONTAINS InterPro DOMAIN/s: Ribosomal protein S12/S23 (InterPro:IPR006032), Nucleic acid-binding, OB-fold (InterPro:IPR012340), Nucleic acid-binding, OB-fold-like (InterPro:IPR016027), Ribosomal protein S12, bacterial-type (InterPro:IPR005679); BEST Arabidopsis thaliana protein match is: ribosomal protein S12B (TAIR:ATCG01230.1)."	1	0	3	1	0	0	1	2
AT2G45710	1.2	0.8	0.6318	0.5639	0.9089	"Zinc-binding ribosomal protein family protein; FUNCTIONS IN: structural constituent of ribosome; INVOLVED IN: translation, ribosome biogenesis; LOCATED IN: cytosolic small ribosomal subunit, cytosolic ribosome, ribosome, nucleolus, plasma membrane; EXPRESSED IN: 23 plant structures; EXPRESSED DURING: 13 growth stages; CONTAINS InterPro DOMAIN/s: Ribosomal protein, zinc-binding domain (InterPro:I…	0	1	1	3	0	0	1	2
AT3G49010	4.2	3.5	0.3915	0.5713	0.9161	"breast basic conserved 1 (BBC1); FUNCTIONS IN: structural constituent of ribosome; INVOLVED IN: translation, ribosome biogenesis; LOCATED IN: in 8 components; EXPRESSED IN: 25 plant structures; EXPRESSED DURING: 14 growth stages; CONTAINS InterPro DOMAIN/s: Ribosomal protein L13e, conserved site (InterPro:IPR018256), Ribosomal protein L13e (InterPro:IPR001380); BEST Arabidopsis thaliana protein …	5	4	4	4	6	0	4	4
AT2G44060	0.5	0.2	0.797	0.5728	0.9168	"Late embryogenesis abundant protein, group 2; FUNCTIONS IN: molecular_function unknown; INVOLVED IN: response to cadmium ion, response to desiccation, embryo development ending in seed dormancy; LOCATED IN: plasma membrane, membrane; EXPRESSED IN: 25 plant structures; EXPRESSED DURING: 14 growth stages; CONTAINS InterPro DOMAIN/s: Water stress and hypersensitive response domain (InterPro:IPR0139…	2	0	0	0	1	0	0	0
AT3G15680	0.5	0.2	0.797	0.5728	0.9168	"Ran BP2/NZF zinc finger-like superfamily protein; FUNCTIONS IN: binding, zinc ion binding; INVOLVED IN: biological_process unknown; LOCATED IN: intracellular; EXPRESSED IN: 21 plant structures; EXPRESSED DURING: 13 growth stages; CONTAINS InterPro DOMAIN/s: Zinc finger, RanBP2-type (InterPro:IPR001876); BEST Arabidopsis thaliana protein match is: Ran BP2/NZF zinc finger-like superfamily protein …	2	0	0	0	1	0	0	0
AT5G18410	0.5	0.2	0.7715	0.5841	0.9206	"PIROGI 121 (PIR121); CONTAINS InterPro DOMAIN/s: Cytoplasmic FMR1-interacting (InterPro:IPR008081), Cytoplasmic FMR1-interacting, subgroup (InterPro:IPR016536); Has 30201 Blast hits to 17322 proteins in 780 species: Archae - 12; Bacteria - 1396; Metazoa - 17338; Fungi - 3422; Plants - 5037; Viruses - 0; Other Eukaryotes - 2996 (source: NCBI BLink)."	0	1	0	1	1	0	0	0
AT5G57020	0.5	0.2	0.7715	0.5841	0.9206	"myristoyl-CoA:protein N-myristoyltransferase (NMT1); CONTAINS InterPro DOMAIN/s: Myristoyl-CoA:protein N-myristoyltransferase (InterPro:IPR000903), Myristoyl-CoA:protein N-myristoyltransferase, conserved site (InterPro:IPR022678), Myristoyl-CoA:protein N-myristoyltransferase, N-terminal (InterPro:IPR022676), Acyl-CoA N-acyltransferase (InterPro:IPR016181), Myristoyl-CoA:protein N-myristoyltransf…	0	1	0	1	1	0	0	0
AT3G49430	12.5	7.8	0.5835	0.5863	0.9209	"SER/ARG-rich protein 34A (SRp34a); FUNCTIONS IN: RNA binding, nucleotide binding, nucleic acid binding; INVOLVED IN: RNA splicing; LOCATED IN: nucleolus; EXPRESSED IN: 24 plant structures; EXPRESSED DURING: 13 growth stages; CONTAINS InterPro DOMAIN/s: RNA recognition motif, RNP-1 (InterPro:IPR000504), Nucleotide-binding, alpha-beta plait (InterPro:IPR012677); BEST Arabidopsis thaliana protein m…	8	0	22	20	6	1	0	24
AT1G30630	1.5	1.2	0.651	0.5909	0.9237	"Coatomer epsilon subunit; FUNCTIONS IN: protein transporter activity, structural molecule activity, binding; INVOLVED IN: retrograde vesicle-mediated transport, Golgi to ER; LOCATED IN: plasma membrane; EXPRESSED IN: 24 plant structures; EXPRESSED DURING: 13 growth stages; CONTAINS InterPro DOMAIN/s: Tetratricopeptide-like helical (InterPro:IPR011990), Coatomer, epsilon subunit (InterPro:IPR0068…	3	3	0	0	3	0	1	1
AT1G29350	0.5	0.2	0.7514	0.5905	0.9237	"Kinase-related protein of unknown function (DUF1296); CONTAINS InterPro DOMAIN/s: Protein of unknown function DUF1296 (InterPro:IPR009719); BEST Arabidopsis thaliana protein match is: Kinase-related protein of unknown function (DUF1296) (TAIR:AT1G29370.1); Has 14112 Blast hits to 8132 proteins in 472 species: Archae - 0; Bacteria - 479; Metazoa - 5756; Fungi - 1694; Plants - 1071; Viruses - 58; …	1	0	1	0	1	0	0	0
AT3G23820	1	0.5	0.6185	0.5917	0.9243	"UDP-D-glucuronate 4-epimerase 6 (GAE6); FUNCTIONS IN: UDP-glucuronate 4-epimerase activity, catalytic activity; INVOLVED IN: cellular metabolic process, carbohydrate metabolic process, nucleotide-sugar metabolic process, metabolic process; LOCATED IN: cellular_component unknown; EXPRESSED IN: 26 plant structures; EXPRESSED DURING: 15 growth stages; CONTAINS InterPro DOMAIN/s: NAD-dependent epime…	0	0	2	2	0	1	0	1
AT3G27830	1.8	1.2	0.4986	0.5952	0.9281	"ribosomal protein L12-A (RPL12-A); FUNCTIONS IN: structural constituent of ribosome; INVOLVED IN: translation; LOCATED IN: in 7 components; EXPRESSED IN: cotyledon, juvenile leaf, leaf; CONTAINS InterPro DOMAIN/s: Ribosomal protein L7/L12 (InterPro:IPR000206), Ribosomal protein L12, chloroplast (InterPro:IPR015608), Ribosomal protein L7/L12, oligomerisation (InterPro:IPR008932), Ribosomal protei…	3	1	1	2	1	0	2	2
AT5G48650	1.5	1	0.6072	0.5959	0.9281	"Nuclear transport factor 2 (NTF2) family protein with RNA binding (RRM-RBD-RNP motifs) domain; FUNCTIONS IN: RNA binding, nucleotide binding, nucleic acid binding; INVOLVED IN: transport, nucleocytoplasmic transport; LOCATED IN: endomembrane system, intracellular; EXPRESSED IN: 16 plant structures; EXPRESSED DURING: 6 growth stages; CONTAINS InterPro DOMAIN/s: Nuclear transport factor 2 (InterPr…	2	3	0	1	2	1	1	0
AT1G62020	3.2	2.2	0.4249	0.6111	0.9386	"Coatomer, alpha subunit; FUNCTIONS IN: structural molecule activity, transporter activity; INVOLVED IN: intracellular protein transport, vesicle-mediated transport, ER to Golgi vesicle-mediated transport; LOCATED IN: COPI vesicle coat, plasma membrane, CUL4 RING ubiquitin ligase complex, membrane; EXPRESSED IN: 25 plant structures; EXPRESSED DURING: 14 growth stages; CONTAINS InterPro DOMAIN/s: …	0	1	5	7	2	0	3	4
AT3G09820	1.2	0.8	0.5652	0.6064	0.9386	"adenosine kinase 1 (ADK1); FUNCTIONS IN: adenosine kinase activity, copper ion binding; INVOLVED IN: response to cadmium ion, response to trehalose-6-phosphate stimulus, adenosine salvage; LOCATED IN: cytosol, apoplast, plasma membrane, chloroplast, membrane; EXPRESSED IN: 33 plant structures; EXPRESSED DURING: 17 growth stages; CONTAINS InterPro DOMAIN/s: Carbohydrate/purine kinase (InterPro:IP…	0	0	2	3	1	0	0	2
AT1G65930	0.5	0.2	0.6966	0.6122	0.9386	"cytosolic NADP+-dependent isocitrate dehydrogenase (cICDH); FUNCTIONS IN: isocitrate dehydrogenase (NADP+) activity, copper ion binding; INVOLVED IN: in 7 processes; LOCATED IN: cytosol, apoplast, plasma membrane; EXPRESSED IN: 27 plant structures; EXPRESSED DURING: 17 growth stages; CONTAINS InterPro DOMAIN/s: Isocitrate/isopropylmalate dehydrogenase (InterPro:IPR001804), Isocitrate dehydrogena…	0	0	2	0	0	0	1	0
AT1G18630	0.5	0.2	0.6919	0.6142	0.9386	"glycine-rich RNA-binding protein 6 (GR-RBP6); FUNCTIONS IN: RNA binding, nucleotide binding, nucleic acid binding; INVOLVED IN: biological_process unknown; LOCATED IN: mitochondrion; EXPRESSED IN: 22 plant structures; EXPRESSED DURING: 13 growth stages; CONTAINS InterPro DOMAIN/s: RNA recognition motif, RNP-1 (InterPro:IPR000504), Nucleotide-binding, alpha-beta plait (InterPro:IPR012677); BEST A…	0	0	1	1	0	0	0	1
AT1G32470	0.5	0.2	0.6919	0.6142	0.9386	"Single hybrid motif superfamily protein; FUNCTIONS IN: glycine dehydrogenase (decarboxylating) activity; INVOLVED IN: glycine catabolic process, glycine decarboxylation via glycine cleavage system; LOCATED IN: mitochondrion, glycine cleavage complex, chloroplast; EXPRESSED IN: 23 plant structures; EXPRESSED DURING: 13 growth stages; CONTAINS InterPro DOMAIN/s: 2-oxo acid dehydrogenase, lipoyl-bi…	0	0	1	1	0	0	0	1
AT1G74690	0.5	0.2	0.6919	0.6142	0.9386	"IQ-domain 31 (IQD31); FUNCTIONS IN: calmodulin binding; INVOLVED IN: biological_process unknown; LOCATED IN: cytosol, plasma membrane; EXPRESSED IN: 23 plant structures; EXPRESSED DURING: 13 growth stages; CONTAINS InterPro DOMAIN/s: IQ calmodulin-binding region (InterPro:IPR000048); BEST Arabidopsis thaliana protein match is: IQ-domain 30 (TAIR:AT1G18840.2); Has 8498 Blast hits to 6418 proteins…	0	0	1	1	0	0	0	1
AT1G75920	0.5	0.2	0.6919	0.6142	0.9386	"GDSL-like Lipase/Acylhydrolase superfamily protein; CONTAINS InterPro DOMAIN/s: Lipase, GDSL, active site (InterPro:IPR008265), Lipase, GDSL (InterPro:IPR001087); BEST Arabidopsis thaliana protein match is: extracellular lipase 4 (TAIR:AT1G75910.1); Has 3181 Blast hits to 3145 proteins in 149 species: Archae - 0; Bacteria - 161; Metazoa - 0; Fungi - 26; Plants - 2987; Viruses - 0; Other Eukaryot…	0	0	1	1	0	0	0	1
AT3G05020	0.5	0.2	0.6919	0.6142	0.9386	"acyl carrier protein 1 (ACP1); FUNCTIONS IN: acyl carrier activity; INVOLVED IN: fatty acid biosynthetic process; LOCATED IN: chloroplast; EXPRESSED IN: 23 plant structures; EXPRESSED DURING: 14 growth stages; CONTAINS InterPro DOMAIN/s: Phosphopantetheine-binding (InterPro:IPR006163), Acyl carrier protein-like (InterPro:IPR009081), Acyl carrier protein (ACP) (InterPro:IPR003231), Phosphopanteth…	0	0	1	1	0	0	0	1
AT3G52730	0.5	0.2	0.6919	0.6142	0.9386	"ubiquinol-cytochrome C reductase UQCRX/QCR9-like family protein; FUNCTIONS IN: ubiquinol-cytochrome-c reductase activity; INVOLVED IN: mitochondrial electron transport, ubiquinol to cytochrome c; LOCATED IN: mitochondrial envelope, mitochondrion, mitochondrial respiratory chain complex III, membrane; EXPRESSED IN: 24 plant structures; EXPRESSED DURING: 16 growth stages; CONTAINS InterPro DOMAIN/…	0	0	1	1	0	0	0	1
AT3G62310	0.5	0.2	0.6919	0.6142	0.9386	"RNA helicase family protein; FUNCTIONS IN: RNA helicase activity, helicase activity, ATP binding, nucleic acid binding, ATP-dependent helicase activity; LOCATED IN: nucleolus; EXPRESSED IN: 24 plant structures; EXPRESSED DURING: 15 growth stages; CONTAINS InterPro DOMAIN/s: Helicase-associated domain (InterPro:IPR007502), DNA/RNA helicase, DEAD/DEAH box type, N-terminal (InterPro:IPR011545), Dom…	0	0	1	1	0	0	0	1
AT4G20260	0.5	0.2	0.6919	0.6142	0.9386	"plasma-membrane associated cation-binding protein 1 (PCAP1); FUNCTIONS IN: calmodulin binding, copper ion binding, phosphatidylinositol-3,4,5-trisphosphate binding, phosphatidylinositol-3,5-bisphosphate binding, calcium ion binding; INVOLVED IN: response to cold, N-terminal peptidyl-glycine N-myristoylation, defense response to bacterium; LOCATED IN: plasma membrane, chloroplast, vacuole; EXPRES…	0	0	1	1	0	0	0	1
AT4G29510	0.5	0.2	0.6919	0.6142	0.9386	"arginine methyltransferase 11 (PRMT11); FUNCTIONS IN: protein-arginine N-methyltransferase activity; INVOLVED IN: protein amino acid methylation; LOCATED IN: nucleus; EXPRESSED IN: 22 plant structures; EXPRESSED DURING: 13 growth stages; CONTAINS InterPro DOMAIN/s: Ribosomal L11 methyltransferase, PrmA (InterPro:IPR010456); BEST Arabidopsis thaliana protein match is: protein arginine methyltrans…	0	0	1	1	0	0	0	1
ATCG00770	0.5	0.2	0.6919	0.6142	0.9386	"ribosomal protein S8 (RPS8); FUNCTIONS IN: structural constituent of ribosome; INVOLVED IN: translation; LOCATED IN: plastid small ribosomal subunit, chloroplast, membrane; EXPRESSED IN: 22 plant structures; EXPRESSED DURING: 13 growth stages; CONTAINS InterPro DOMAIN/s: Ribosomal protein S8 (InterPro:IPR000630)."	0	0	1	1	0	0	0	1
AT3G07010	6.5	5.2	0.3125	0.6215	0.942	"Pectin lyase-like superfamily protein; FUNCTIONS IN: lyase activity, pectate lyase activity; INVOLVED IN: biological_process unknown; LOCATED IN: endomembrane system; EXPRESSED IN: 22 plant structures; EXPRESSED DURING: 13 growth stages; CONTAINS InterPro DOMAIN/s: Pectin lyase fold/virulence factor (InterPro:IPR011050), AmbAllergen (InterPro:IPR018082), Pectate lyase/Amb allergen (InterPro:IPR0…	10	4	6	6	9	2	5	5
AT2G17870	5.5	2.8	0.6137	0.6178	0.942	"cold shock domain protein 3 (CSP3); FUNCTIONS IN: DNA binding, zinc ion binding, nucleic acid binding; INVOLVED IN: response to cold, DNA duplex unwinding; LOCATED IN: nucleus, cytoplasm; EXPRESSED IN: 26 plant structures; EXPRESSED DURING: 14 growth stages; CONTAINS InterPro DOMAIN/s: Nucleic acid-binding, OB-fold (InterPro:IPR012340), Cold-shock conserved site (InterPro:IPR019844), Zinc finger…	10	5	1	6	8	3	0	0
AT1G63640	0.5	0.2	0.6718	0.6223	0.942	"P-loop nucleoside triphosphate hydrolases superfamily protein with CH (Calponin Homology) domain; FUNCTIONS IN: microtubule motor activity, ATP binding; INVOLVED IN: microtubule-based movement; LOCATED IN: plasma membrane; EXPRESSED IN: 24 plant structures; EXPRESSED DURING: 13 growth stages; CONTAINS InterPro DOMAIN/s: Kinesin, motor region, conserved site (InterPro:IPR019821), Calponin-homolog…	0	0	1	1	1	0	0	0
AT1G71770	0.5	0.2	0.6718	0.6223	0.942	"poly(A)-binding protein 5 (PAB5); FUNCTIONS IN: RNA binding, poly(A) RNA binding, translation initiation factor activity; INVOLVED IN: translational initiation, nuclear-transcribed mRNA poly(A) tail shortening; LOCATED IN: cytosol, nucleus; EXPRESSED IN: 26 plant structures; EXPRESSED DURING: 12 growth stages; CONTAINS InterPro DOMAIN/s: Polyadenylate-binding protein/Hyperplastic disc protein (I…	0	0	1	1	1	0	0	0
AT2G04160	0.5	0.2	0.6718	0.6223	0.942	"AUXIN-INDUCED IN ROOT CULTURES 3 (AIR3); FUNCTIONS IN: serine-type endopeptidase activity; INVOLVED IN: proteolysis, response to auxin stimulus, lateral root morphogenesis; LOCATED IN: endomembrane system; EXPRESSED IN: 17 plant structures; EXPRESSED DURING: 11 growth stages; CONTAINS InterPro DOMAIN/s: Protease-associated PA (InterPro:IPR003137), Proteinase inhibitor, propeptide (InterPro:IPR00…	0	0	1	1	1	0	0	0
AT3G13200	0.5	0.2	0.6718	0.6223	0.942	"EMBRYO DEFECTIVE 2769 (EMB2769); FUNCTIONS IN: molecular_function unknown; INVOLVED IN: nuclear mRNA splicing, via spliceosome; LOCATED IN: spliceosomal complex; EXPRESSED IN: 24 plant structures; EXPRESSED DURING: 15 growth stages; CONTAINS InterPro DOMAIN/s: Cwf15/Cwc15 cell cycle control protein (InterPro:IPR006973); Has 4871 Blast hits to 3670 proteins in 321 species: Archae - 3; Bacteria - …	0	0	1	1	1	0	0	0
AT1G55325	1.2	0.8	0.5755	0.6239	0.9433	"GRAND CENTRAL (GCT); INVOLVED IN: regulation of development, heterochronic, regulation of radial pattern formation; EXPRESSED IN: 23 plant structures; EXPRESSED DURING: 13 growth stages; Has 35333 Blast hits to 34131 proteins in 2444 species: Archae - 798; Bacteria - 22429; Metazoa - 974; Fungi - 991; Plants - 531; Viruses - 0; Other Eukaryotes - 9610 (source: NCBI BLink)."	0	1	0	4	2	0	1	0
AT5G57370	2	0.5	0.6451	0.6267	0.9438	"unknown protein; CONTAINS InterPro DOMAIN/s: Protein of unknown function DUF1777 (InterPro:IPR013957); Has 30201 Blast hits to 17322 proteins in 780 species: Archae - 12; Bacteria - 1396; Metazoa - 17338; Fungi - 3422; Plants - 5037; Viruses - 0; Other Eukaryotes - 2996 (source: NCBI BLink)."	0	0	2	6	0	2	0	0
AT5G47010	1.2	0.8	0.5679	0.6289	0.9438	"LOW-LEVEL BETA-AMYLASE 1 (LBA1); FUNCTIONS IN: in 6 functions; INVOLVED IN: sugar mediated signaling pathway, RNA interference, nuclear-transcribed mRNA catabolic process, nonsense-mediated decay, response to sucrose stimulus; LOCATED IN: plasma membrane; EXPRESSED IN: 23 plant structures; EXPRESSED DURING: 13 growth stages; CONTAINS InterPro DOMAIN/s: Restriction endonuclease, type I, R subunit…	0	0	2	3	0	0	0	3
AT2G23350	0.5	0.2	0.6618	0.6264	0.9438	"poly(A) binding protein 4 (PAB4); FUNCTIONS IN: RNA binding, translation initiation factor activity; INVOLVED IN: response to cadmium ion; EXPRESSED IN: 24 plant structures; EXPRESSED DURING: 14 growth stages; CONTAINS InterPro DOMAIN/s: Polyadenylate-binding protein/Hyperplastic disc protein (InterPro:IPR002004), RNA recognition motif, RNP-1 (InterPro:IPR000504), Polyadenylate binding protein, …	0	0	1	1	0	0	1	0
AT3G52880	0.5	0.2	0.6618	0.6264	0.9438	"monodehydroascorbate reductase 1 (MDAR1); FUNCTIONS IN: monodehydroascorbate reductase (NADH) activity; INVOLVED IN: response to cadmium ion, peptidyl-cysteine S-nitrosylation, hydrogen peroxide catabolic process; LOCATED IN: peroxisomal matrix, apoplast, chloroplast, peroxisome, plasma membrane; EXPRESSED IN: 26 plant structures; EXPRESSED DURING: 16 growth stages; CONTAINS InterPro DOMAIN/s: F…	0	0	1	1	0	0	1	0
AT3G53020	0.5	0.2	0.6618	0.6264	0.9438	"SHORT VALVE1 (STV1); FUNCTIONS IN: structural constituent of ribosome; INVOLVED IN: auxin mediated signaling pathway, gynoecium development, translation, ribosome biogenesis; LOCATED IN: ribosome, cytosolic large ribosomal subunit, nucleolus; EXPRESSED IN: 28 plant structures; EXPRESSED DURING: 13 growth stages; CONTAINS InterPro DOMAIN/s: Ribosomal protein L24e (InterPro:IPR000988); BEST Arabid…	0	0	1	1	0	0	1	0
AT5G13310	0.5	0.2	0.6618	0.6264	0.9438	"unknown protein; FUNCTIONS IN: molecular_function unknown; INVOLVED IN: biological_process unknown; LOCATED IN: chloroplast; EXPRESSED IN: 13 plant structures; EXPRESSED DURING: 7 growth stages; BEST Arabidopsis thaliana protein match is: unknown protein (TAIR:AT5G13970.1); Has 1807 Blast hits to 1807 proteins in 277 species: Archae - 0; Bacteria - 0; Metazoa - 736; Fungi - 347; Plants - 385; Vi…	0	0	1	1	0	0	1	0
AT2G36530	0.5	0.2	0.6574	0.6282	0.9438	"LOW EXPRESSION OF OSMOTICALLY RESPONSIVE GENES 2 (LOS2); FUNCTIONS IN: phosphopyruvate hydratase activity, copper ion binding; INVOLVED IN: response to cadmium ion, response to salt stress, response to cold, response to light stimulus, response to abscisic acid stimulus; LOCATED IN: in 8 components; EXPRESSED IN: 29 plant structures; EXPRESSED DURING: 15 growth stages; CONTAINS InterPro DOMAIN/s…	0	0	0	2	0	0	0	1
AT4G04460	0.5	0.2	0.6574	0.6282	0.9438	"Saposin-like aspartyl protease family protein; FUNCTIONS IN: aspartic-type endopeptidase activity; INVOLVED IN: response to cadmium ion, proteolysis; LOCATED IN: endomembrane system; EXPRESSED IN: 16 plant structures; EXPRESSED DURING: 6 growth stages; CONTAINS InterPro DOMAIN/s: Saposin-like (InterPro:IPR011001), Peptidase aspartic (InterPro:IPR021109), Peptidase aspartic, catalytic (InterPro:I…	0	0	0	2	0	0	0	1
AT5G66760	0.5	0.2	0.6574	0.6282	0.9438	"succinate dehydrogenase 1-1 (SDH1-1); FUNCTIONS IN: cobalt ion binding, succinate dehydrogenase activity, ATP binding; INVOLVED IN: mitochondrial electron transport, succinate to ubiquinone; LOCATED IN: mitochondrial respiratory chain complex II, mitochondrion, cell wall; EXPRESSED IN: 26 plant structures; EXPRESSED DURING: 16 growth stages; CONTAINS InterPro DOMAIN/s: Succinate dehydrogenase, f…	0	0	0	2	0	0	0	1
AT1G02140	0.8	0.5	0.6296	0.63	0.944	"MAGO NASHI (MAGO); FUNCTIONS IN: protein binding; INVOLVED IN: pollen tube guidance, sex determination, embryo development ending in seed dormancy; LOCATED IN: in 6 components; EXPRESSED IN: 25 plant structures; EXPRESSED DURING: 15 growth stages; CONTAINS InterPro DOMAIN/s: Mago nashi protein (InterPro:IPR004023); Has 476 Blast hits to 476 proteins in 200 species: Archae - 0; Bacteria - 0; Meta…	2	1	0	0	1	0	1	0
AT5G28540	21.8	19	0.1702	0.6313	0.9454	"BIP1; FUNCTIONS IN: ATP binding; INVOLVED IN: protein folding, ER-associated protein catabolic process, response to heat, polar nucleus fusion; LOCATED IN: cell wall, plasma membrane, chloroplast, vacuole, endoplasmic reticulum lumen; EXPRESSED IN: 8 plant structures; EXPRESSED DURING: L mature pollen stage, M germinated pollen stage, seedling growth; CONTAINS InterPro DOMAIN/s: Heat shock prote…	15	12	25	35	26	3	27	20
AT4G16143	4.8	3.2	0.3812	0.6351	0.9493	"importin alpha isoform 2 (IMPA-2); FUNCTIONS IN: protein transporter activity, binding; INVOLVED IN: intracellular protein transport, protein import into nucleus; LOCATED IN: cytosol, nucleolus; EXPRESSED IN: 24 plant structures; EXPRESSED DURING: 14 growth stages; CONTAINS InterPro DOMAIN/s: Importin-alpha-like, importin-beta-binding domain (InterPro:IPR002652), Armadillo-like helical (InterPro…	1	0	8	10	4	0	5	4
AT1G65440	0.5	0.2	0.6373	0.6364	0.9495	"global transcription factor group B1 (GTB1); FUNCTIONS IN: transcription elongation regulator activity, hydrolase activity, acting on ester bonds, RNA binding; INVOLVED IN: chromatin assembly or disassembly, transcription initiation; LOCATED IN: cellular_component unknown; EXPRESSED IN: 25 plant structures; EXPRESSED DURING: 13 growth stages; CONTAINS InterPro DOMAIN/s: Resolvase, RNase H-like f…	0	0	0	2	1	0	0	0
AT3G26420	1.8	1	0.4884	0.637	0.9496	"ATRZ-1A; CONTAINS InterPro DOMAIN/s: RNA recognition motif, RNP-1 (InterPro:IPR000504), Nucleotide-binding, alpha-beta plait (InterPro:IPR012677), Zinc finger, CCHC-type (InterPro:IPR001878); BEST Arabidopsis thaliana protein match is: RNA-binding (RRM/RBD/RNP motifs) family protein with retrovirus zinc finger-like domain (TAIR:AT5G04280.1); Has 19846 Blast hits to 11644 proteins in 926 species:…	1	0	3	3	3	1	0	0
AT1G50920	1	0.8	0.5965	0.6406	0.9535	"Nucleolar GTP-binding protein; FUNCTIONS IN: GTP binding, nucleotide binding; LOCATED IN: membrane; EXPRESSED IN: 22 plant structures; EXPRESSED DURING: 13 growth stages; CONTAINS InterPro DOMAIN/s: GTP1/OBG (InterPro:IPR006073), Nucleolar GTP-binding 1 (InterPro:IPR010674), NOG, C-terminal (InterPro:IPR012973); BEST Arabidopsis thaliana protein match is: Nucleolar GTP-binding protein (TAIR:AT1G…	3	1	0	0	2	0	0	1
AT3G13570	9	6.2	0.4009	0.6512	0.9665	"SC35-like splicing factor 30A (SCL30A); FUNCTIONS IN: RNA binding, nucleotide binding, nucleic acid binding; INVOLVED IN: nuclear mRNA splicing, via spliceosome, RNA splicing; LOCATED IN: nuclear speck; EXPRESSED IN: 26 plant structures; EXPRESSED DURING: 14 growth stages; CONTAINS InterPro DOMAIN/s: RNA recognition motif, RNP-1 (InterPro:IPR000504), Nucleotide-binding, alpha-beta plait (InterPr…	2	0	19	15	4	0	10	11
AT2G15430	0.5	0.2	0.5954	0.6535	0.9685	"NRPB3; FUNCTIONS IN: DNA-directed RNA polymerase activity, protein dimerization activity, DNA binding; INVOLVED IN: transcription; LOCATED IN: in 6 components; CONTAINS InterPro DOMAIN/s: DNA-directed RNA polymerase, insert domain (InterPro:IPR011262), DNA-directed RNA polymerase, dimerisation (InterPro:IPR011261), DNA-directed RNA polymerase, RpoA/D/Rpb3-type (InterPro:IPR011263), DNA-directed …	0	1	0	1	0	1	0	0
AT1G77180	2.5	1.2	0.5111	0.6557	0.9703	"SKIP; FUNCTIONS IN: transcription activator activity; INVOLVED IN: response to salt stress, response to mannitol stimulus, RNA splicing, response to abscisic acid stimulus; LOCATED IN: nucleolus, nucleus; EXPRESSED IN: 27 plant structures; EXPRESSED DURING: 15 growth stages; CONTAINS InterPro DOMAIN/s: SKI-interacting protein, SKIP (InterPro:IPR017862), SKI-interacting protein SKIP, SNW domain (…	2	4	3	1	1	3	0	1
AT1G42970	4	2.5	0.5008	0.6606	0.9714	"glyceraldehyde-3-phosphate dehydrogenase B subunit (GAPB); FUNCTIONS IN: glyceraldehyde-3-phosphate dehydrogenase (phosphorylating) activity, glyceraldehyde-3-phosphate dehydrogenase (NADP+) (phosphorylating) activity, glyceraldehyde-3-phosphate dehydrogenase activity; INVOLVED IN: in 6 processes; LOCATED IN: in 7 components; EXPRESSED IN: 25 plant structures; EXPRESSED DURING: 15 growth stages;…	0	0	7	9	0	0	3	7
AT1G74470	2.5	1.8	0.3972	0.6605	0.9714	"Pyridine nucleotide-disulphide oxidoreductase family protein; FUNCTIONS IN: geranylgeranyl reductase activity; INVOLVED IN: chlorophyll biosynthetic process; LOCATED IN: chloroplast thylakoid membrane, chloroplast, membrane, chloroplast envelope; EXPRESSED IN: 24 plant structures; EXPRESSED DURING: 14 growth stages; CONTAINS InterPro DOMAIN/s: FAD-dependent pyridine nucleotide-disulphide oxidore…	0	1	4	5	2	0	4	1
AT5G55000	0.5	0.2	0.5754	0.6603	0.9714	"FIP2; FUNCTIONS IN: voltage-gated potassium channel activity; INVOLVED IN: potassium ion transport; LOCATED IN: voltage-gated potassium channel complex, membrane; EXPRESSED IN: 22 plant structures; EXPRESSED DURING: 13 growth stages; CONTAINS InterPro DOMAIN/s: Pentapeptide repeat (InterPro:IPR001646), BTB/POZ fold (InterPro:IPR011333), Potassium channel, voltage dependent, Kv, tetramerisation (…	1	0	1	0	0	1	0	0
AT4G34110	1.8	1	0.5286	0.665	0.975	"poly(A) binding protein 2 (PAB2); FUNCTIONS IN: RNA binding, translation initiation factor activity; INVOLVED IN: response to salt stress, translational initiation; EXPRESSED IN: 25 plant structures; EXPRESSED DURING: 17 growth stages; CONTAINS InterPro DOMAIN/s: Polyadenylate-binding protein/Hyperplastic disc protein (InterPro:IPR002004), RNA recognition motif, RNP-1 (InterPro:IPR000504), Polya…	0	0	2	5	4	0	0	0
AT4G10710	2	1.2	0.465	0.6696	0.9802	"global transcription factor C (SPT16); INVOLVED IN: vegetative to reproductive phase transition of meristem; LOCATED IN: nuclear euchromatin, FACT complex, nucleolus, nucleus; EXPRESSED IN: 27 plant structures; EXPRESSED DURING: 15 growth stages; CONTAINS InterPro DOMAIN/s: Domain of unknown function DUF1747, eukaryote (InterPro:IPR013719), Peptidase M24, structural domain (InterPro:IPR000994), …	0	0	3	5	4	0	0	1
AT3G60750	1.8	1	0.4313	0.6728	0.982	"Transketolase; FUNCTIONS IN: catalytic activity, transketolase activity; INVOLVED IN: response to cadmium ion, response to salt stress; LOCATED IN: chloroplast stroma, chloroplast, chloroplast envelope; EXPRESSED IN: 27 plant structures; EXPRESSED DURING: 17 growth stages; CONTAINS InterPro DOMAIN/s: Transketolase, bacterial-like (InterPro:IPR005478), Transketolase, N-terminal (InterPro:IPR00547…	0	0	3	4	2	1	1	0
AT5G38480	2.5	1.5	0.4664	0.6811	0.9912	"general regulatory factor 3 (GRF3); FUNCTIONS IN: protein phosphorylated amino acid binding, ATP binding; LOCATED IN: mitochondrion, cell wall, chloroplast, plasma membrane, vacuole; EXPRESSED IN: 25 plant structures; EXPRESSED DURING: 16 growth stages; CONTAINS InterPro DOMAIN/s: 14-3-3 protein (InterPro:IPR000308); BEST Arabidopsis thaliana protein match is: general regulatory factor 7 (TAIR:A…	0	0	4	6	0	0	5	1
AT4G02290	6.5	5.2	0.2868	0.6816	0.9913	"glycosyl hydrolase 9B13 (GH9B13); FUNCTIONS IN: hydrolase activity, hydrolyzing O-glycosyl compounds, catalytic activity; INVOLVED IN: carbohydrate metabolic process; LOCATED IN: endomembrane system; EXPRESSED IN: 20 plant structures; EXPRESSED DURING: 9 growth stages; CONTAINS InterPro DOMAIN/s: Six-hairpin glycosidase (InterPro:IPR012341), Glycoside hydrolase, family 9, active site (InterPro:I…	7	0	10	9	4	0	7	10
AT5G02500	47.8	45.8	0.04636	0.9361	1	"heat shock cognate protein 70-1 (HSC70-1); FUNCTIONS IN: ATP binding; INVOLVED IN: protein folding, response to cadmium ion, response to cold, response to virus, response to heat; LOCATED IN: in 9 components; EXPRESSED IN: 29 plant structures; EXPRESSED DURING: 16 growth stages; CONTAINS InterPro DOMAIN/s: Heat shock protein 70, conserved site (InterPro:IPR018181), Heat shock protein Hsp70 (Inte…	21	10	74	86	61	2	55	65
AT5G02490	35.2	33.2	0.1417	0.8216	1	"Heat shock protein 70 (Hsp 70) family protein; FUNCTIONS IN: protein binding; INVOLVED IN: protein folding, response to cadmium ion, response to heat, response to bacterium; LOCATED IN: cytosol, cell wall, plasma membrane; EXPRESSED IN: 19 plant structures; EXPRESSED DURING: 10 growth stages; CONTAINS InterPro DOMAIN/s: Heat shock protein 70, conserved site (InterPro:IPR018181), Heat shock prote…	20	8	53	60	40	0	45	48
AT3G09440	29.2	29.5	0.02527	0.9685	1	"Heat shock protein 70 (Hsp 70) family protein; FUNCTIONS IN: ATP binding; INVOLVED IN: protein folding, response to cadmium ion, response to karrikin, response to heat; LOCATED IN: in 7 components; EXPRESSED IN: 25 plant structures; EXPRESSED DURING: 14 growth stages; CONTAINS InterPro DOMAIN/s: Heat shock protein 70, conserved site (InterPro:IPR018181), Heat shock protein Hsp70 (InterPro:IPR001…	16	6	45	50	36	0	42	40
AT3G20820	22.2	22.8	0.07843	0.8977	1	"Leucine-rich repeat (LRR) family protein; INVOLVED IN: signal transduction, defense response; LOCATED IN: apoplast, cell wall, chloroplast, membrane; EXPRESSED IN: 23 plant structures; EXPRESSED DURING: 13 growth stages; CONTAINS InterPro DOMAIN/s: Leucine-rich repeat-containing N-terminal domain, type 2 (InterPro:IPR013210), Leucine-rich repeat (InterPro:IPR001611); BEST Arabidopsis thaliana pr…	23	5	26	35	39	0	16	36
AT3G12580	21.2	19.2	0.03584	0.9822	1	"heat shock protein 70 (HSP70); FUNCTIONS IN: ATP binding; INVOLVED IN: in 9 processes; LOCATED IN: cytosol, mitochondrion, cell wall, plasma membrane; EXPRESSED IN: 23 plant structures; EXPRESSED DURING: 11 growth stages; CONTAINS InterPro DOMAIN/s: Heat shock protein 70, conserved site (InterPro:IPR018181), Heat shock protein Hsp70 (InterPro:IPR001023), Heat shock protein 70 (InterPro:IPR013126…	0	0	41	44	0	0	40	37
AT5G42020	21	18.8	0.1371	0.7022	1	"BIP2; FUNCTIONS IN: ATP binding; INVOLVED IN: protein folding, response to cadmium ion, response to heat, polar nucleus fusion, response to endoplasmic reticulum stress; LOCATED IN: in 8 components; EXPRESSED IN: 8 plant structures; EXPRESSED DURING: seedling growth, seed development stages; CONTAINS InterPro DOMAIN/s: Heat shock protein 70, conserved site (InterPro:IPR018181), Heat shock protei…	16	11	23	34	27	3	26	19
AT1G56070	11.5	9.5	0.1446	0.8811	1	"LOW EXPRESSION OF OSMOTICALLY RESPONSIVE GENES 1 (LOS1); FUNCTIONS IN: translation factor activity, nucleic acid binding, copper ion binding, translation elongation factor activity; INVOLVED IN: response to cold; LOCATED IN: cytosol, nucleolus, chloroplast, plasma membrane, membrane; EXPRESSED IN: 29 plant structures; EXPRESSED DURING: 15 growth stages; CONTAINS InterPro DOMAIN/s: Protein synthe…	1	0	22	23	15	0	9	14
AT3G57150	10.2	6.8	0.29	0.7411	1	"homologue of NAP57 (NAP57); FUNCTIONS IN: pseudouridine synthase activity; INVOLVED IN: pseudouridine synthesis, RNA modification, RNA processing; LOCATED IN: cytosol, nucleolus; EXPRESSED IN: 24 plant structures; EXPRESSED DURING: 13 growth stages; CONTAINS InterPro DOMAIN/s: Pseudouridine synthase, catalytic domain (InterPro:IPR020103), Pseudouridine synthase/archaeosine transglycosylase-like …	10	11	10	10	16	6	3	2
AT4G28440	10.2	5	0.1615	0.8956	1	"Nucleic acid-binding, OB-fold-like protein; CONTAINS InterPro DOMAIN/s: Nucleic acid-binding, OB-fold-like (InterPro:IPR016027), Nucleic acid-binding, OB-fold (InterPro:IPR012340); BEST Arabidopsis thaliana protein match is: Nucleic acid-binding, OB-fold-like protein (TAIR:AT2G33845.1); Has 214 Blast hits to 214 proteins in 47 species: Archae - 22; Bacteria - 0; Metazoa - 0; Fungi - 0; Plants - …	13	20	4	4	6	11	2	1
AT2G37270	9.2	8.8	0.02149	0.9716	1	"ribosomal protein 5B (RPS5B); FUNCTIONS IN: structural constituent of ribosome; INVOLVED IN: translation; LOCATED IN: in 7 components; EXPRESSED IN: fruit, cultured cell, pollen tube, leaf; EXPRESSED DURING: seedling growth; CONTAINS InterPro DOMAIN/s: Ribosomal protein S7, conserved site (InterPro:IPR020606), Ribosomal protein S7, eukaryotic/archaeal (InterPro:IPR005716), Ribosomal protein S7 (…	4	2	13	18	10	0	14	11
AT1G29920	9	8.2	0.02482	0.9787	1	"chlorophyll A/B-binding protein 2 (CAB2); FUNCTIONS IN: chlorophyll binding; INVOLVED IN: response to blue light, response to red light, response to far red light, photosynthesis; LOCATED IN: light-harvesting complex, thylakoid, chloroplast thylakoid membrane, apoplast, chloroplast; EXPRESSED IN: 13 plant structures; CONTAINS InterPro DOMAIN/s: Chlorophyll A-B binding protein (InterPro:IPR001344…	0	1	17	18	10	0	10	13
AT2G33340	8	6.5	0.1478	0.8067	1	"MOS4-associated complex 3B (MAC3B); FUNCTIONS IN: ubiquitin-protein ligase activity, nucleotide binding; INVOLVED IN: defense response to bacterium; LOCATED IN: cell wall, chloroplast, CUL4 RING ubiquitin ligase complex; EXPRESSED IN: 24 plant structures; EXPRESSED DURING: 13 growth stages; CONTAINS InterPro DOMAIN/s: WD40 repeat 2 (InterPro:IPR019782), U box domain (InterPro:IPR003613), WD40 re…	11	3	10	8	10	4	6	6
AT1G58380	7.5	6.2	0.19	0.777	1	"XW6; FUNCTIONS IN: structural constituent of ribosome; INVOLVED IN: translation; LOCATED IN: cytosolic small ribosomal subunit, plasma membrane, chloroplast, membrane; EXPRESSED IN: guard cell, pollen tube, leaf; CONTAINS InterPro DOMAIN/s: Ribosomal protein S5, eukaryotic/archaeal (InterPro:IPR005711), Ribosomal protein S5, N-terminal (InterPro:IPR013810), Double-stranded RNA-binding-like (Inte…	9	5	7	9	14	3	3	5
AT3G61860	6	4.2	0.3253	0.7983	1	"RSP31; FUNCTIONS IN: RNA binding, nucleotide binding, nucleic acid binding; INVOLVED IN: nuclear mRNA splicing, via spliceosome, RNA splicing; LOCATED IN: nuclear speck, spliceosomal complex; EXPRESSED IN: 25 plant structures; EXPRESSED DURING: 14 growth stages; CONTAINS InterPro DOMAIN/s: RNA recognition motif, RNP-1 (InterPro:IPR000504), Nucleotide-binding, alpha-beta plait (InterPro:IPR012677…	0	0	14	10	0	0	11	6
AT3G11510	5.8	3.8	0.401	0.7422	1	"Ribosomal protein S11 family protein; FUNCTIONS IN: structural constituent of ribosome; INVOLVED IN: translation; LOCATED IN: cytosolic small ribosomal subunit, cytosolic ribosome, nucleolus; EXPRESSED IN: 25 plant structures; EXPRESSED DURING: 13 growth stages; CONTAINS InterPro DOMAIN/s: Ribosomal protein S11 (InterPro:IPR001971), Ribosomal S11, conserved site (InterPro:IPR018102); BEST Arabid…	0	0	8	15	0	0	7	8
AT3G48930	5.8	6	0.02197	0.9785	1	"embryo defective 1080 (EMB1080); FUNCTIONS IN: structural constituent of ribosome; INVOLVED IN: translation, embryo development ending in seed dormancy; LOCATED IN: cytosolic small ribosomal subunit, cytosolic ribosome, cell wall, membrane; EXPRESSED IN: 22 plant structures; EXPRESSED DURING: 13 growth stages; CONTAINS InterPro DOMAIN/s: Nucleic acid-binding, OB-fold-like (InterPro:IPR016027), N…	11	0	6	6	11	0	6	7
AT1G12900	5.8	5.2	0.01046	0.9859	1	"glyceraldehyde 3-phosphate dehydrogenase A subunit 2 (GAPA-2); FUNCTIONS IN: NAD or NADH binding, glyceraldehyde-3-phosphate dehydrogenase activity; INVOLVED IN: oxidation reduction, glycolysis, glucose metabolic process; LOCATED IN: apoplast, chloroplast stroma, chloroplast, membrane, chloroplast envelope; EXPRESSED IN: 24 plant structures; EXPRESSED DURING: 14 growth stages; CONTAINS InterPro …	1	2	8	12	7	1	6	7
AT3G52580	5.2	3.5	0.3727	0.7559	1	"Ribosomal protein S11 family protein; CONTAINS InterPro DOMAIN/s: Ribosomal protein S11 (InterPro:IPR001971), Ribosomal S11, conserved site (InterPro:IPR018102); BEST Arabidopsis thaliana protein match is: Ribosomal protein S11 family protein (TAIR:AT3G11510.1); Has 8774 Blast hits to 8774 proteins in 2899 species: Archae - 250; Bacteria - 4863; Metazoa - 589; Fungi - 162; Plants - 729; Viruses …	0	0	7	14	0	0	6	8
AT5G37720	5	3.8	0.2277	0.7713	1	"ALWAYS EARLY 4 (ALY4); FUNCTIONS IN: nucleotide binding, nucleic acid binding; INVOLVED IN: biological_process unknown; LOCATED IN: nucleolus; CONTAINS InterPro DOMAIN/s: RNA recognition motif, RNP-1 (InterPro:IPR000504), Nucleotide-binding, alpha-beta plait (InterPro:IPR012677); BEST Arabidopsis thaliana protein match is: RNA-binding (RRM/RBD/RNP motifs) family protein (TAIR:AT1G66260.2); Has 8…	4	2	7	7	10	2	1	2
AT3G17390	4.2	3.2	0.2337	0.8405	1	"METHIONINE OVER-ACCUMULATOR 3 (MTO3); FUNCTIONS IN: methionine adenosyltransferase activity; INVOLVED IN: lignin biosynthetic process, response to cold, methionine metabolic process, S-adenosylmethionine biosynthetic process; LOCATED IN: nucleolus, cell wall, plasma membrane, membrane; EXPRESSED IN: 28 plant structures; EXPRESSED DURING: 16 growth stages; CONTAINS InterPro DOMAIN/s: S-adenosylme…	0	0	9	8	0	0	6	7
AT4G01850	4.2	3.8	0.05801	0.9609	1	"S-adenosylmethionine synthetase 2 (SAM-2); FUNCTIONS IN: copper ion binding, methionine adenosyltransferase activity; INVOLVED IN: one-carbon metabolic process, S-adenosylmethionine biosynthetic process; LOCATED IN: nucleolus, cell wall; EXPRESSED IN: 27 plant structures; EXPRESSED DURING: 17 growth stages; CONTAINS InterPro DOMAIN/s: S-adenosylmethionine synthetase (InterPro:IPR002133), S-adeno…	0	0	9	8	0	0	6	9
AT3G61820	4	3.2	0.2126	0.7986	1	"Eukaryotic aspartyl protease family protein; FUNCTIONS IN: aspartic-type endopeptidase activity; INVOLVED IN: proteolysis; LOCATED IN: plant-type cell wall; EXPRESSED IN: 22 plant structures; EXPRESSED DURING: 13 growth stages; CONTAINS InterPro DOMAIN/s: Peptidase aspartic (InterPro:IPR021109), Peptidase aspartic, catalytic (InterPro:IPR009007), Peptidase A1 (InterPro:IPR001461); BEST Arabidops…	8	0	3	5	7	1	3	2
AT3G03780	3.8	3.2	0.2959	0.7116	1	"methionine synthase 2 (MS2); FUNCTIONS IN: 5-methyltetrahydropteroyltriglutamate-homocysteine S-methyltransferase activity, methionine synthase activity; INVOLVED IN: response to cadmium ion, response to salt stress, methionine biosynthetic process; LOCATED IN: cytosol, apoplast, plasma membrane, chloroplast, chloroplast envelope; EXPRESSED IN: 8 plant structures; EXPRESSED DURING: L mature poll…	3	3	2	7	1	0	4	8
AT4G13940	3.5	3	0.08347	0.9406	1	"MATERNAL EFFECT EMBRYO ARREST 58 (MEE58); FUNCTIONS IN: adenosylhomocysteinase activity, copper ion binding; INVOLVED IN: methylation-dependent chromatin silencing, one-carbon metabolic process, posttranscriptional gene silencing, embryo development ending in seed dormancy; LOCATED IN: plasma membrane, vacuole, membrane; EXPRESSED IN: 36 plant structures; EXPRESSED DURING: 16 growth stages; CONT…	0	0	7	7	0	0	5	7
AT5G47210	2.8	2	0.2611	0.7626	1	"Hyaluronan / mRNA binding family; FUNCTIONS IN: RNA binding; INVOLVED IN: biological_process unknown; LOCATED IN: plasma membrane; EXPRESSED IN: 24 plant structures; EXPRESSED DURING: 14 growth stages; CONTAINS InterPro DOMAIN/s: Stm1, N-terminal (InterPro:IPR019084), Hyaluronan/mRNA-binding protein (InterPro:IPR006861); BEST Arabidopsis thaliana protein match is: Hyaluronan / mRNA binding famil…	3	2	1	5	4	2	1	1
AT5G08610	2.8	3	0.2448	0.8529	1	"P-loop containing nucleoside triphosphate hydrolases superfamily protein; FUNCTIONS IN: helicase activity, nucleic acid binding, ATP binding, ATP-dependent helicase activity; LOCATED IN: chloroplast; EXPRESSED IN: 25 plant structures; EXPRESSED DURING: 15 growth stages; CONTAINS InterPro DOMAIN/s: RNA helicase, DEAD-box type, Q motif (InterPro:IPR014014), DNA/RNA helicase, DEAD/DEAH box type, N-…	9	1	0	1	10	0	0	2
AT2G34810	2.8	3.2	0.07175	0.9402	1	"FAD-binding Berberine family protein; FUNCTIONS IN: electron carrier activity, oxidoreductase activity, FAD binding, catalytic activity; INVOLVED IN: response to jasmonic acid stimulus, response to wounding; LOCATED IN: endomembrane system; EXPRESSED IN: 22 plant structures; EXPRESSED DURING: 13 growth stages; CONTAINS InterPro DOMAIN/s: FAD-binding, type 2 (InterPro:IPR016166), Berberine/berber…	4	4	2	1	2	0	5	6
AT3G56150	2.8	2.5	0.02419	0.9754	1	"eukaryotic translation initiation factor 3C (EIF3C); FUNCTIONS IN: translation initiation factor activity; INVOLVED IN: translational initiation; LOCATED IN: cytosol, nucleus; EXPRESSED IN: 26 plant structures; EXPRESSED DURING: 15 growth stages; CONTAINS InterPro DOMAIN/s: Winged helix-turn-helix transcription repressor DNA-binding (InterPro:IPR011991), Proteasome component (PCI) domain (InterP…	5	0	1	5	5	1	1	3
AT3G04620	2.5	1	0.536	0.7531	1	"Alba DNA/RNA-binding protein; FUNCTIONS IN: nucleic acid binding; INVOLVED IN: biological_process unknown; EXPRESSED IN: 16 plant structures; EXPRESSED DURING: 8 growth stages; CONTAINS InterPro DOMAIN/s: Alba, DNA/RNA-binding protein (InterPro:IPR002775), Uncharacterised conserved protein UCP030333, DNA/RNA-binding Alba-related (InterPro:IPR014560); BEST Arabidopsis thaliana protein match is: A…	3	7	0	0	1	3	0	0
AT5G28740	2.5	2	0.2424	0.7677	1	"Tetratricopeptide repeat (TPR)-like superfamily protein; FUNCTIONS IN: binding; INVOLVED IN: RNA processing; LOCATED IN: intracellular; EXPRESSED IN: 23 plant structures; EXPRESSED DURING: 13 growth stages; CONTAINS InterPro DOMAIN/s: RNA-processing protein, HAT helix (InterPro:IPR003107), Tetratricopeptide-like helical (InterPro:IPR011990), Tetratricopeptide repeat-containing (InterPro:IPR01302…	2	0	4	4	2	0	4	2
AT5G20490	2.5	2.2	0.1111	0.9057	1	"XIK; FUNCTIONS IN: motor activity; INVOLVED IN: in 11 processes; LOCATED IN: endomembrane system, myosin complex; EXPRESSED IN: 6 plant structures; EXPRESSED DURING: seedling growth; CONTAINS InterPro DOMAIN/s: Dil domain (InterPro:IPR018444), Dilute (InterPro:IPR002710), Myosin, N-terminal, SH3-like (InterPro:IPR004009), Myosin head, motor domain (InterPro:IPR001609), IQ calmodulin-binding regi…	1	1	2	6	6	0	0	3
AT3G45930	2.5	2.2	0.005613	0.9927	1	"Histone superfamily protein; FUNCTIONS IN: DNA binding; INVOLVED IN: nucleosome assembly; LOCATED IN: nucleus, nucleosome; CONTAINS InterPro DOMAIN/s: Histone H4, conserved site (InterPro:IPR019809), Histone-fold (InterPro:IPR009072), Histone H4 (InterPro:IPR001951), Histone core (InterPro:IPR007125); BEST Arabidopsis thaliana protein match is: Histone superfamily protein (TAIR:AT5G59690.1); Has…	0	0	3	7	3	0	2	4
AT3G45140	2	1.5	0.2361	0.803	1	"lipoxygenase 2 (LOX2); FUNCTIONS IN: lipoxygenase activity; INVOLVED IN: in 7 processes; LOCATED IN: chloroplast thylakoid membrane, chloroplast stroma, chloroplast, chloroplast envelope; EXPRESSED IN: 24 plant structures; EXPRESSED DURING: 13 growth stages; CONTAINS InterPro DOMAIN/s: Lipoxygenase, iron binding site (InterPro:IPR020833), Lipoxygenase, C-terminal (InterPro:IPR013819), Lipoxygena…	0	0	3	5	2	0	3	1
AT3G04920	2	2	0.1229	0.8937	1	"Ribosomal protein S24e family protein; FUNCTIONS IN: structural constituent of ribosome, nucleotide binding; INVOLVED IN: translation, ribosome biogenesis; LOCATED IN: in 7 components; EXPRESSED IN: 26 plant structures; EXPRESSED DURING: 13 growth stages; CONTAINS InterPro DOMAIN/s: Ribosomal protein S24e (InterPro:IPR001976), Nucleotide-binding, alpha-beta plait (InterPro:IPR012677), Ribosomal …	3	2	1	2	1	0	3	4
AT3G20650	1.8	1	0.2834	0.7961	1	"mRNA capping enzyme family protein; FUNCTIONS IN: catalytic activity; INVOLVED IN: mRNA capping; LOCATED IN: chloroplast; EXPRESSED IN: 23 plant structures; EXPRESSED DURING: 14 growth stages; CONTAINS InterPro DOMAIN/s: mRNA (guanine-N(7))-methyltransferase (InterPro:IPR016899), mRNA capping enzyme, large subunit (InterPro:IPR004971); BEST Arabidopsis thaliana protein match is: S-adenosyl-L-met…	4	0	1	2	2	2	0	0
AT4G20020	1.8	1.5	0.2043	0.8207	1	"unknown protein; BEST Arabidopsis thaliana protein match is: unknown protein (TAIR:AT5G44780.1); Has 28928 Blast hits to 16023 proteins in 1033 species: Archae - 4; Bacteria - 4155; Metazoa - 15463; Fungi - 2938; Plants - 3091; Viruses - 205; Other Eukaryotes - 3072 (source: NCBI BLink)."	2	2	1	2	2	1	1	2
AT3G53890	1.8	1.2	0.2153	0.8347	1	"Ribosomal protein S21e ; FUNCTIONS IN: structural constituent of ribosome; INVOLVED IN: translation, ribosome biogenesis; LOCATED IN: cytosolic small ribosomal subunit, cytosolic ribosome, ribosome; EXPRESSED IN: 23 plant structures; EXPRESSED DURING: 13 growth stages; CONTAINS InterPro DOMAIN/s: Ribosomal protein S21e (InterPro:IPR001931), Ribosomal protein S21e, conserved site (InterPro:IPR018…	2	2	1	2	3	2	0	0
AT4G13930	1.8	1.5	0.1696	0.8657	1	"serine hydroxymethyltransferase 4 (SHM4); FUNCTIONS IN: pyridoxal phosphate binding, glycine hydroxymethyltransferase activity, catalytic activity; INVOLVED IN: response to cadmium ion, glycine metabolic process, L-serine metabolic process; LOCATED IN: cytosol, plasma membrane, membrane; EXPRESSED IN: 9 plant structures; EXPRESSED DURING: seedling growth, seed development stages; CONTAINS InterP…	0	1	3	3	0	0	4	2
AT3G08530	1.8	1.5	0.1037	0.9187	1	"Clathrin, heavy chain; FUNCTIONS IN: structural molecule activity, binding; INVOLVED IN: intracellular protein transport, vesicle-mediated transport; LOCATED IN: plasma membrane, chloroplast, membrane; EXPRESSED IN: guard cell, leaf; EXPRESSED DURING: seedling growth; CONTAINS InterPro DOMAIN/s: Clathrin, heavy chain (InterPro:IPR016341), Clathrin, heavy chain, linker/propeller domain (InterPro:…	0	0	3	4	0	0	2	4
AT3G11130	1.8	1.5	0.1037	0.9187	1	"Clathrin, heavy chain; FUNCTIONS IN: structural molecule activity, binding; INVOLVED IN: intracellular protein transport, vesicle-mediated transport; LOCATED IN: plasma membrane, vacuole; EXPRESSED IN: male gametophyte, guard cell, cultured cell, pollen tube; EXPRESSED DURING: L mature pollen stage, M germinated pollen stage; CONTAINS InterPro DOMAIN/s: Clathrin, heavy chain (InterPro:IPR016341)…	0	0	3	4	0	0	2	4
AT3G06980	1.8	1.5	0.08525	0.926	1	"DEA(D/H)-box RNA helicase family protein; FUNCTIONS IN: helicase activity, ATP binding, nucleic acid binding, ATP-dependent helicase activity; INVOLVED IN: biological_process unknown; LOCATED IN: chloroplast; EXPRESSED IN: 23 plant structures; EXPRESSED DURING: 13 growth stages; CONTAINS InterPro DOMAIN/s: RNA helicase, DEAD-box type, Q motif (InterPro:IPR014014), DNA/RNA helicase, DEAD/DEAH box…	0	0	3	4	3	0	2	1
AT3G49601	1.5	1	0.3846	0.7038	1	"FUNCTIONS IN: molecular_function unknown; INVOLVED IN: biological_process unknown; LOCATED IN: cellular_component unknown; CONTAINS InterPro DOMAIN/s: mRNA splicing factor, Cwf21 (InterPro:IPR013170); Has 30201 Blast hits to 17322 proteins in 780 species: Archae - 12; Bacteria - 1396; Metazoa - 17338; Fungi - 3422; Plants - 5037; Viruses - 0; Other Eukaryotes - 2996 (source: NCBI BLink)."	2	0	3	1	2	1	1	0
AT1G07360	1.5	1.2	0.2976	0.7588	1	"CCCH-type zinc fingerfamily protein with RNA-binding domain; FUNCTIONS IN: RNA binding, nucleotide binding, zinc ion binding, nucleic acid binding; INVOLVED IN: biological_process unknown; LOCATED IN: cellular_component unknown; EXPRESSED IN: 25 plant structures; EXPRESSED DURING: 14 growth stages; CONTAINS InterPro DOMAIN/s: Zinc finger, CCCH-type (InterPro:IPR000571), RNA recognition motif, RN…	1	2	1	2	2	0	2	1
AT4G02720	1.5	1.2	0.3074	0.7652	1	"unknown protein; FUNCTIONS IN: molecular_function unknown; INVOLVED IN: biological_process unknown; EXPRESSED IN: 25 plant structures; EXPRESSED DURING: 14 growth stages; CONTAINS InterPro DOMAIN/s: Protein of unknown function DUF926 (InterPro:IPR009269); Has 30201 Blast hits to 17322 proteins in 780 species: Archae - 12; Bacteria - 1396; Metazoa - 17338; Fungi - 3422; Plants - 5037; Viruses - 0…	4	0	1	1	1	0	2	2
AT3G02520	1.5	1	0.3089	0.7973	1	"general regulatory factor 7 (GRF7); FUNCTIONS IN: protein phosphorylated amino acid binding; LOCATED IN: nuclear envelope, chloroplast stroma, plasma membrane, chloroplast, cytoplasm; EXPRESSED IN: 24 plant structures; EXPRESSED DURING: 15 growth stages; CONTAINS InterPro DOMAIN/s: 14-3-3 protein (InterPro:IPR000308); BEST Arabidopsis thaliana protein match is: general regulatory factor 3 (TAIR:…	0	0	2	4	0	0	4	0
AT5G16050	1.5	1	0.3089	0.7973	1	"general regulatory factor 5 (GRF5); FUNCTIONS IN: protein phosphorylated amino acid binding, ATP binding; INVOLVED IN: response to cadmium ion; LOCATED IN: in 6 components; EXPRESSED IN: 25 plant structures; EXPRESSED DURING: 16 growth stages; CONTAINS InterPro DOMAIN/s: 14-3-3 protein (InterPro:IPR000308); BEST Arabidopsis thaliana protein match is: general regulatory factor 7 (TAIR:AT3G02520.1…	0	0	2	4	0	0	4	0
AT1G10670	1.5	1.2	0.2066	0.828	1	"ATP-citrate lyase A-1 (ACLA-1); CONTAINS InterPro DOMAIN/s: ATP-grasp fold, subdomain 2 (InterPro:IPR013816), ATP-grasp fold, succinyl-CoA synthetase-type (InterPro:IPR013650), Succinyl-CoA synthetase-like (InterPro:IPR016102); BEST Arabidopsis thaliana protein match is: ATP-citrate lyase A-2 (TAIR:AT1G60810.1); Has 5465 Blast hits to 5464 proteins in 1555 species: Archae - 120; Bacteria - 3046;…	2	0	1	3	1	0	2	2
AT1G13270	1.5	1.2	0.1259	0.8941	1	"methionine aminopeptidase 1B (MAP1C); FUNCTIONS IN: metalloexopeptidase activity, aminopeptidase activity; INVOLVED IN: proteolysis, N-terminal protein amino acid modification; LOCATED IN: mitochondrion, chloroplast; EXPRESSED IN: 22 plant structures; EXPRESSED DURING: 13 growth stages; CONTAINS InterPro DOMAIN/s: Peptidase M24, structural domain (InterPro:IPR000994), Peptidase M24A, methionine …	2	2	1	1	1	2	1	1
AT5G09440	1.5	1.2	0.1033	0.922	1	"EXORDIUM like 4 (EXL4); FUNCTIONS IN: molecular_function unknown; INVOLVED IN: biological_process unknown; LOCATED IN: membrane; EXPRESSED IN: 23 plant structures; EXPRESSED DURING: 13 growth stages; CONTAINS InterPro DOMAIN/s: Phosphate-induced protein 1 (InterPro:IPR006766); BEST Arabidopsis thaliana protein match is: EXORDIUM like 2 (TAIR:AT5G64260.1); Has 396 Blast hits to 396 proteins in 24…	0	0	2	4	4	0	0	1
AT3G23900	1.2	0.8	0.4715	0.7064	1	"RNA recognition motif (RRM)-containing protein; FUNCTIONS IN: nucleotide binding, zinc ion binding, nucleic acid binding; INVOLVED IN: biological_process unknown; LOCATED IN: cellular_component unknown; EXPRESSED IN: 24 plant structures; EXPRESSED DURING: 14 growth stages; CONTAINS InterPro DOMAIN/s: Zinc finger, CCCH-type (InterPro:IPR000571), Filamin/ABP280 repeat (InterPro:IPR001298), Immunog…	4	0	0	1	2	1	0	0
AT5G46800	1.2	0.8	0.3894	0.72	1	"A BOUT DE SOUFFLE (BOU); FUNCTIONS IN: binding, transporter activity; INVOLVED IN: transport, mitochondrial transport, ornithine transport; LOCATED IN: mitochondrion, mitochondrial inner membrane, chloroplast, plastid; EXPRESSED IN: 25 plant structures; EXPRESSED DURING: 15 growth stages; CONTAINS InterPro DOMAIN/s: Mitochondrial substrate carrier (InterPro:IPR001993), Mitochondrial substrate/so…	0	0	2	3	0	1	0	2
AT5G55660	1.2	1	0.4194	0.7604	1	"DEK domain-containing chromatin associated protein; CONTAINS InterPro DOMAIN/s: DEK, C-terminal (InterPro:IPR014876); BEST Arabidopsis thaliana protein match is: DEK domain-containing chromatin associated protein (TAIR:AT4G26630.2); Has 1807 Blast hits to 1807 proteins in 277 species: Archae - 0; Bacteria - 0; Metazoa - 736; Fungi - 347; Plants - 385; Viruses - 0; Other Eukaryotes - 339 (source:…	4	0	0	1	4	0	0	0
AT1G17370	1.2	1	0.2826	0.7925	1	"oligouridylate binding protein 1B (UBP1B); FUNCTIONS IN: mRNA 3'-UTR binding; EXPRESSED IN: 23 plant structures; EXPRESSED DURING: 13 growth stages; CONTAINS InterPro DOMAIN/s: RNA recognition motif, RNP-1 (InterPro:IPR000504), Nucleotide-binding, alpha-beta plait (InterPro:IPR012677); BEST Arabidopsis thaliana protein match is: RNA-binding (RRM/RBD/RNP motifs) family protein (TAIR:AT3G14100.1);…	2	0	2	1	3	0	1	0
AT1G07890	1.2	1	0.1234	0.908	1	"ascorbate peroxidase 1 (APX1); FUNCTIONS IN: L-ascorbate peroxidase activity; INVOLVED IN: in 6 processes; LOCATED IN: cytosol, cell wall, chloroplast, plasma membrane, chloroplast stroma; EXPRESSED IN: 27 plant structures; EXPRESSED DURING: 16 growth stages; CONTAINS InterPro DOMAIN/s: Haem peroxidase (InterPro:IPR010255), Plant ascorbate peroxidase (InterPro:IPR002207), Peroxidases heam-ligand…	0	0	1	4	3	0	1	0
AT1G76180	1.2	1.2	0.003131	0.9996	1	"EARLY RESPONSE TO DEHYDRATION 14 (ERD14); FUNCTIONS IN: calcium ion binding; INVOLVED IN: in 6 processes; LOCATED IN: plasma membrane, chloroplast; EXPRESSED IN: 26 plant structures; EXPRESSED DURING: 15 growth stages; CONTAINS InterPro DOMAIN/s: Dehydrin (InterPro:IPR000167); BEST Arabidopsis thaliana protein match is: Dehydrin family protein (TAIR:AT1G20450.2); Has 4819 Blast hits to 3364 prot…	0	1	1	3	2	0	0	3
AT1G12310	1	0.8	0.3683	0.7377	1	"Calcium-binding EF-hand family protein; FUNCTIONS IN: calcium ion binding; INVOLVED IN: biological_process unknown; LOCATED IN: plasma membrane, nucleus, cytoplasm; EXPRESSED IN: 26 plant structures; EXPRESSED DURING: 15 growth stages; CONTAINS InterPro DOMAIN/s: EF-Hand 1, calcium-binding site (InterPro:IPR018247), EF-HAND 2 (InterPro:IPR018249), EF-hand-like domain (InterPro:IPR011992), Calciu…	2	0	1	1	1	0	1	1
AT5G03040	1	0.8	0.3406	0.7538	1	"IQ-domain 2 (iqd2); FUNCTIONS IN: calmodulin binding; INVOLVED IN: biological_process unknown; LOCATED IN: plasma membrane; EXPRESSED IN: 23 plant structures; EXPRESSED DURING: 13 growth stages; CONTAINS InterPro DOMAIN/s: IQ calmodulin-binding region (InterPro:IPR000048); BEST Arabidopsis thaliana protein match is: IQ-domain 1 (TAIR:AT3G09710.1); Has 1155 Blast hits to 1120 proteins in 81 speci…	1	0	2	1	1	0	1	1
AT5G48030	1	0.8	0.3272	0.768	1	"gametophytic factor 2 (GFA2); FUNCTIONS IN: unfolded protein binding, heat shock protein binding; INVOLVED IN: in 7 processes; LOCATED IN: mitochondrion; EXPRESSED IN: 25 plant structures; EXPRESSED DURING: 13 growth stages; CONTAINS InterPro DOMAIN/s: Molecular chaperone, heat shock protein, Hsp40, DnaJ (InterPro:IPR015609), HSP40/DnaJ peptide-binding (InterPro:IPR008971), Chaperone DnaJ, C-ter…	1	0	2	1	2	0	1	0
AT3G48850	1	0.8	0.3109	0.777	1	"phosphate transporter 3;2 (PHT3;2); FUNCTIONS IN: binding; INVOLVED IN: transport, transmembrane transport; LOCATED IN: mitochondrial inner membrane, chloroplast, membrane; EXPRESSED IN: stem, sepal, stamen; EXPRESSED DURING: 4 anthesis; CONTAINS InterPro DOMAIN/s: Mitochondrial substrate carrier (InterPro:IPR001993), Mitochondrial substrate/solute carrier (InterPro:IPR018108); BEST Arabidopsis …	1	0	1	2	0	0	2	1
AT5G10400	1	0.8	0.2958	0.7903	1	"Histone superfamily protein; FUNCTIONS IN: DNA binding; INVOLVED IN: nucleosome assembly; LOCATED IN: chloroplast, nucleosome; EXPRESSED IN: 21 plant structures; EXPRESSED DURING: 14 growth stages; CONTAINS InterPro DOMAIN/s: Histone H3 (InterPro:IPR000164), Histone-fold (InterPro:IPR009072), Histone core (InterPro:IPR007125); BEST Arabidopsis thaliana protein match is: Histone superfamily prote…	0	0	2	2	0	0	1	2
AT1G20340	1	0.8	0.2958	0.7903	1	"DNA-DAMAGE-REPAIR/TOLERATION PROTEIN 112 (DRT112); FUNCTIONS IN: electron carrier activity, copper ion binding; INVOLVED IN: response to UV, response to chemical stimulus, copper ion homeostasis, negative regulation of translation, response to copper ion; LOCATED IN: thylakoid, thylakoid lumen, chloroplast thylakoid lumen, chloroplast stroma, chloroplast; EXPRESSED IN: 25 plant structures; EXPRE…	0	0	2	2	0	0	1	2
AT2G41475	1	0.8	0.2958	0.7903	1	"Embryo-specific protein 3, (ATS3); FUNCTIONS IN: molecular_function unknown; INVOLVED IN: biological_process unknown; LOCATED IN: endomembrane system; CONTAINS InterPro DOMAIN/s: Lipase/lipooxygenase, PLAT/LH2 (InterPro:IPR008976), Embryo-specific 3 (InterPro:IPR010417); BEST Arabidopsis thaliana protein match is: Embryo-specific protein 3, (ATS3) (TAIR:AT5G62200.1); Has 30201 Blast hits to 1732…	0	0	2	2	0	0	1	2
AT5G65350	1	0.8	0.2958	0.7903	1	"histone 3 11 (HTR11); FUNCTIONS IN: DNA binding; INVOLVED IN: nucleosome assembly; LOCATED IN: nucleosome; EXPRESSED IN: 8 plant structures; EXPRESSED DURING: 6 growth stages; CONTAINS InterPro DOMAIN/s: Histone H3 (InterPro:IPR000164), Histone-fold (InterPro:IPR009072), Histone core (InterPro:IPR007125); BEST Arabidopsis thaliana protein match is: Histone superfamily protein (TAIR:AT5G10400.1);…	0	0	2	2	0	0	1	2
ATCG00330	1	1	0.0189	0.9885	1	"chloroplast ribosomal protein S14 (RPS14); FUNCTIONS IN: structural constituent of ribosome; INVOLVED IN: translation; LOCATED IN: plastid small ribosomal subunit, chloroplast; EXPRESSED IN: 22 plant structures; EXPRESSED DURING: 13 growth stages; CONTAINS InterPro DOMAIN/s: Ribosomal protein S14 (InterPro:IPR001209), Ribosomal protein S14, conserved site (InterPro:IPR018271)."	2	0	1	1	0	0	2	2
AT1G76940	0.8	0.5	0.4596	0.708	1	"RNA-binding (RRM/RBD/RNP motifs) family protein; FUNCTIONS IN: nucleotide binding, nucleic acid binding; INVOLVED IN: biological_process unknown; EXPRESSED IN: 23 plant structures; EXPRESSED DURING: 15 growth stages; CONTAINS InterPro DOMAIN/s: RNA recognition motif, RNP-1 (InterPro:IPR000504), Nucleotide-binding, alpha-beta plait (InterPro:IPR012677); BEST Arabidopsis thaliana protein match is:…	1	0	1	1	2	0	0	0
AT1G73960	0.8	0.5	0.4634	0.7126	1	"TBP-associated factor 2 (TAF2); FUNCTIONS IN: metallopeptidase activity, zinc ion binding; LOCATED IN: cellular_component unknown; EXPRESSED IN: 25 plant structures; EXPRESSED DURING: 15 growth stages; CONTAINS InterPro DOMAIN/s: Peptidase M1, membrane alanine aminopeptidase, N-terminal (InterPro:IPR014782); Has 6967 Blast hits to 5425 proteins in 796 species: Archae - 100; Bacteria - 1288; Meta…	1	0	0	2	0	0	0	2
AT5G52840	0.8	0.5	0.4532	0.7171	1	"NADH-ubiquinone oxidoreductase-related; FUNCTIONS IN: oxidoreductase activity, acting on NADH or NADPH; INVOLVED IN: photorespiration; LOCATED IN: mitochondrion, mitochondrial membrane, chloroplast, respiratory chain complex I, membrane; EXPRESSED IN: 22 plant structures; EXPRESSED DURING: 15 growth stages; CONTAINS InterPro DOMAIN/s: ETC complex I subunit (InterPro:IPR006806); BEST Arabidopsis …	0	0	2	1	0	0	0	2
AT1G34430	0.8	0.5	0.4321	0.7208	1	"embryo defective 3003 (EMB3003); FUNCTIONS IN: dihydrolipoyllysine-residue acetyltransferase activity, acyltransferase activity; INVOLVED IN: embryo development ending in seed dormancy; LOCATED IN: cytosolic ribosome, plasma membrane, chloroplast, chloroplast envelope; EXPRESSED IN: 23 plant structures; EXPRESSED DURING: 15 growth stages; CONTAINS InterPro DOMAIN/s: 2-oxo acid dehydrogenase, lip…	0	0	2	1	0	0	1	1
AT1G69830	0.8	0.5	0.4321	0.7208	1	"alpha-amylase-like 3 (AMY3); FUNCTIONS IN: alpha-amylase activity; INVOLVED IN: circadian rhythm, starch catabolic process; LOCATED IN: chloroplast stroma, chloroplast; EXPRESSED IN: 24 plant structures; EXPRESSED DURING: 13 growth stages; CONTAINS InterPro DOMAIN/s: Glycoside hydrolase, catalytic core (InterPro:IPR017853), Glycoside hydrolase, subgroup, catalytic core (InterPro:IPR013781), Glyc…	0	0	2	1	0	0	1	1
AT3G53520	0.8	0.5	0.4226	0.732	1	"UDP-glucuronic acid decarboxylase 1 (UXS1); FUNCTIONS IN: UDP-glucuronate decarboxylase activity, catalytic activity; INVOLVED IN: nucleotide-sugar metabolic process, D-xylose metabolic process; LOCATED IN: Golgi apparatus, membrane; EXPRESSED IN: 25 plant structures; EXPRESSED DURING: 14 growth stages; CONTAINS InterPro DOMAIN/s: NAD-dependent epimerase/dehydratase (InterPro:IPR001509), NAD(P)-…	0	0	1	2	0	0	0	2
AT3G55800	0.8	0.5	0.4226	0.732	1	"sedoheptulose-bisphosphatase (SBPASE); FUNCTIONS IN: sedoheptulose-bisphosphatase activity, phosphoric ester hydrolase activity; INVOLVED IN: in 6 processes; LOCATED IN: thylakoid, apoplast, chloroplast stroma, chloroplast, chloroplast envelope; EXPRESSED IN: 24 plant structures; EXPRESSED DURING: 14 growth stages; CONTAINS InterPro DOMAIN/s: Fructose-1,6-bisphosphatase, active site (InterPro:IP…	0	0	1	2	0	0	0	2
AT2G39800	0.8	0.5	0.4063	0.7338	1	"delta1-pyrroline-5-carboxylate synthase 1 (P5CS1); FUNCTIONS IN: delta1-pyrroline-5-carboxylate synthetase activity; INVOLVED IN: in 9 processes; LOCATED IN: chloroplast, membrane, cytoplasm; EXPRESSED IN: 6 plant structures; EXPRESSED DURING: C globular stage, D bilateral stage, E expanded cotyledon stage; CONTAINS InterPro DOMAIN/s: Glutamate 5-kinase (InterPro:IPR001057), Aspartate/glutamate/…	0	0	1	2	0	0	1	1
AT5G66860	0.8	0.5	0.4063	0.7338	1	"Ribosomal protein L25/Gln-tRNA synthetase, anti-codon-binding domain; INVOLVED IN: translation; LOCATED IN: mitochondrion; CONTAINS InterPro DOMAIN/s: Ribosomal protein L25, beta domain (InterPro:IPR020057), Ribosomal protein L25/Gln-tRNA synthetase, anti-codon-binding domain (InterPro:IPR011035); BEST Arabidopsis thaliana protein match is: Ribosomal protein L25/Gln-tRNA synthetase, anti-codon-b…	0	0	1	2	0	0	1	1
AT2G19170	0.8	0.5	0.3905	0.7427	1	"subtilisin-like serine protease 3 (SLP3); FUNCTIONS IN: serine-type peptidase activity; INVOLVED IN: proteolysis, negative regulation of catalytic activity; LOCATED IN: middle lamella-containing extracellular matrix; EXPRESSED IN: 22 plant structures; EXPRESSED DURING: 13 growth stages; CONTAINS InterPro DOMAIN/s: Protease-associated PA (InterPro:IPR003137), Proteinase inhibitor, propeptide (Int…	0	0	1	2	1	0	1	0
AT1G03230	0.8	0.5	0.3854	0.7528	1	"Eukaryotic aspartyl protease family protein; FUNCTIONS IN: aspartic-type endopeptidase activity; INVOLVED IN: response to salt stress; LOCATED IN: cell wall, plant-type cell wall; EXPRESSED IN: stem, root; CONTAINS InterPro DOMAIN/s: Peptidase aspartic (InterPro:IPR021109), Peptidase aspartic, catalytic (InterPro:IPR009007), Peptidase A1 (InterPro:IPR001461); BEST Arabidopsis thaliana protein ma…	0	0	1	2	2	0	0	0
AT1G13020	0.8	0.5	0.3651	0.7562	1	"eukaryotic initiation factor 4B2 (EIF4B2); FUNCTIONS IN: translation initiation factor activity; INVOLVED IN: biological_process unknown; LOCATED IN: cellular_component unknown; EXPRESSED IN: 25 plant structures; EXPRESSED DURING: 13 growth stages; CONTAINS InterPro DOMAIN/s: Plant specific eukaryotic initiation factor 4B (InterPro:IPR010433); BEST Arabidopsis thaliana protein match is: eukaryot…	0	1	1	1	1	1	0	0
AT5G66570	0.8	0.5	0.3715	0.7733	1	"PS II oxygen-evolving complex 1 (PSBO1); FUNCTIONS IN: oxygen evolving activity, poly(U) RNA binding; INVOLVED IN: in 6 processes; LOCATED IN: in 10 components; EXPRESSED IN: 24 plant structures; EXPRESSED DURING: 15 growth stages; CONTAINS InterPro DOMAIN/s: Photosystem II manganese-stabilising protein PsbO (InterPro:IPR002628); BEST Arabidopsis thaliana protein match is: photosystem II subunit…	0	0	0	3	0	0	0	2
AT3G28730	0.8	0.8	0.3454	0.817	1	"high mobility group (HMG); CONTAINS InterPro DOMAIN/s: Structure-specific recognition protein (InterPro:IPR000969), High mobility group, superfamily (InterPro:IPR009071), High mobility group, HMG1/HMG2 (InterPro:IPR000910); BEST Arabidopsis thaliana protein match is: high mobility group B1 (TAIR:AT3G51880.2); Has 8066 Blast hits to 7188 proteins in 653 species: Archae - 0; Bacteria - 14; Metazoa…	1	2	0	0	3	0	0	0
AT1G47980	0.8	0.8	0.2154	0.8855	1	"unknown protein; FUNCTIONS IN: molecular_function unknown; INVOLVED IN: biological_process unknown; LOCATED IN: endomembrane system; EXPRESSED IN: 6 plant structures; EXPRESSED DURING: 4 anthesis, F mature embryo stage, petal differentiation and expansion stage, E expanded cotyledon stage; BEST Arabidopsis thaliana protein match is: unknown protein (TAIR:AT3G62730.1); Has 169 Blast hits to 169 p…	0	2	0	1	3	0	0	0
AT5G63140	0.8	0.5	0.02543	0.9443	1	"purple acid phosphatase 29 (PAP29); FUNCTIONS IN: protein serine/threonine phosphatase activity, acid phosphatase activity; LOCATED IN: endomembrane system; EXPRESSED IN: 23 plant structures; EXPRESSED DURING: 13 growth stages; CONTAINS InterPro DOMAIN/s: Metallophosphoesterase (InterPro:IPR004843), Phosphoesterase At2g46880 (InterPro:IPR011230); BEST Arabidopsis thaliana protein match is: purpl…	1	0	1	1	0	2	0	0
AT2G47580	0.5	0.2	0.4613	0.7078	1	"spliceosomal protein U1A (U1A); FUNCTIONS IN: RNA binding, nucleotide binding, nucleic acid binding; INVOLVED IN: response to salt stress, nuclear mRNA splicing, via spliceosome; LOCATED IN: nucleolus, nucleus, U1 snRNP; EXPRESSED IN: 23 plant structures; EXPRESSED DURING: 15 growth stages; CONTAINS InterPro DOMAIN/s: RNA recognition motif, RNP-1 (InterPro:IPR000504), Nucleotide-binding, alpha-b…	0	0	0	2	0	1	0	0
AT1G04680	0.5	0.5	0.1802	0.9108	1	"Pectin lyase-like superfamily protein; FUNCTIONS IN: lyase activity, pectate lyase activity; INVOLVED IN: biological_process unknown; LOCATED IN: membrane; EXPRESSED IN: 23 plant structures; EXPRESSED DURING: 13 growth stages; CONTAINS InterPro DOMAIN/s: Pectin lyase fold/virulence factor (InterPro:IPR011050), AmbAllergen (InterPro:IPR018082), Pectate lyase/Amb allergen (InterPro:IPR002022), Pec…	0	2	0	0	2	0	0	0
AT1G75660	0.5	0.5	0.121	0.9403	1	"5'-3' exoribonuclease 3 (XRN3); CONTAINS InterPro DOMAIN/s: 5'-3' exoribonuclease 2 (InterPro:IPR017151), Zinc finger, CCHC-type (InterPro:IPR001878), Putative 5-3 exonuclease (InterPro:IPR004859); BEST Arabidopsis thaliana protein match is: exoribonuclease 2 (TAIR:AT5G42540.1); Has 4264 Blast hits to 3505 proteins in 442 species: Archae - 2; Bacteria - 295; Metazoa - 1361; Fungi - 725; Plants -…	1	1	0	0	2	0	0	0
AT2G17560	0.5	0.5	0.06356	0.9691	1	"high mobility group B4 (HMGB4); FUNCTIONS IN: chromatin binding, structural constituent of chromatin, DNA binding, sequence-specific DNA binding transcription factor activity; INVOLVED IN: chromatin assembly or disassembly; LOCATED IN: chromatin; EXPRESSED IN: 24 plant structures; EXPRESSED DURING: 13 growth stages; CONTAINS InterPro DOMAIN/s: High mobility group, superfamily (InterPro:IPR009071…	2	0	0	0	2	0	0	0
AT5G02940	0.5	0.5	0.04683	0.9789	1	"Protein of unknown function (DUF1012); LOCATED IN: chloroplast, chloroplast envelope; EXPRESSED IN: 21 plant structures; EXPRESSED DURING: 13 growth stages; CONTAINS InterPro DOMAIN/s: Protein of unknown function DUF1012 (InterPro:IPR010420); BEST Arabidopsis thaliana protein match is: Protein of unknown function (DUF1012) (TAIR:AT5G43745.1); Has 374 Blast hits to 371 proteins in 64 species: Arc…	0	1	0	1	0	0	1	1
AT1G60780	0.5	0.5	0.03806	0.9834	1	"HAPLESS 13 (HAP13); INVOLVED IN: intracellular protein transport, transport, vesicle-mediated transport; LOCATED IN: clathrin vesicle coat, clathrin adaptor complex; EXPRESSED IN: 23 plant structures; EXPRESSED DURING: 15 growth stages; CONTAINS InterPro DOMAIN/s: Clathrin adaptor, mu subunit, conserved site (InterPro:IPR018240), Clathrin adaptor, mu subunit, C-terminal (InterPro:IPR008968), Cla…	0	1	0	1	2	0	0	0
AT2G39330	0.5	0.5	0.008487	0.9972	1	"jacalin-related lectin 23 (JAL23); FUNCTIONS IN: molecular_function unknown; INVOLVED IN: biological_process unknown; LOCATED IN: vacuole; EXPRESSED IN: 24 plant structures; EXPRESSED DURING: 14 growth stages; CONTAINS InterPro DOMAIN/s: Mannose-binding lectin (InterPro:IPR001229); BEST Arabidopsis thaliana protein match is: jacalin-related lectin 22 (TAIR:AT2G39310.3); Has 1977 Blast hits to 73…	0	0	2	0	0	0	0	2
AT2G01720	0.2	0.2	0.1084	0.9613	1	"Ribophorin I; FUNCTIONS IN: oligosaccharyl transferase activity, dolichyl-diphosphooligosaccharide-protein glycotransferase activity; INVOLVED IN: protein amino acid glycosylation; LOCATED IN: endoplasmic reticulum, plasma membrane, plant-type cell wall; EXPRESSED IN: 25 plant structures; EXPRESSED DURING: 13 growth stages; CONTAINS InterPro DOMAIN/s: Ribophorin I (InterPro:IPR007676); BEST Arab…	0	1	0	0	0	0	0	1
AT5G59310	0.2	0.2	0.1084	0.9613	1	"lipid transfer protein 4 (LTP4); FUNCTIONS IN: lipid binding; INVOLVED IN: response to water deprivation, response to abscisic acid stimulus, lipid transport; LOCATED IN: endomembrane system; EXPRESSED IN: 16 plant structures; EXPRESSED DURING: 8 growth stages; CONTAINS InterPro DOMAIN/s: Bifunctional inhibitor/plant lipid transfer protein/seed storage (InterPro:IPR016140), Plant lipid transfer …	0	1	0	0	0	0	0	1
AT1G05520	0.2	0.2	0.02948	0.9912	1	"Sec23/Sec24 protein transport family protein; FUNCTIONS IN: transporter activity, zinc ion binding; INVOLVED IN: response to salt stress, transport; LOCATED IN: COPII vesicle coat; EXPRESSED IN: 24 plant structures; EXPRESSED DURING: 13 growth stages; CONTAINS InterPro DOMAIN/s: Sec23/Sec24, helical domain (InterPro:IPR006900), Sec23/Sec24 beta-sandwich (InterPro:IPR012990), Sec23/Sec24, trunk d…	1	0	0	0	1	0	0	0
AT1G07320	0.2	0.2	0.02948	0.9912	1	"ribosomal protein L4 (RPL4); FUNCTIONS IN: structural constituent of ribosome, poly(U) RNA binding; INVOLVED IN: translation; LOCATED IN: in 10 components; EXPRESSED IN: 23 plant structures; EXPRESSED DURING: 14 growth stages; CONTAINS InterPro DOMAIN/s: Ribosomal protein L4/L1e, bacterial-type (InterPro:IPR013005), Ribosomal protein L4 (InterPro:IPR015498), Ribosomal protein L4/L1e (InterPro:IP…	1	0	0	0	1	0	0	0
AT1G54520	0.2	0.2	0.02948	0.9912	1	"unknown protein; FUNCTIONS IN: molecular_function unknown; INVOLVED IN: biological_process unknown; LOCATED IN: chloroplast; EXPRESSED IN: 24 plant structures; EXPRESSED DURING: 15 growth stages; CONTAINS InterPro DOMAIN/s: Protein of unknown function DUF1517 (InterPro:IPR010903); Has 276 Blast hits to 275 proteins in 83 species: Archae - 0; Bacteria - 108; Metazoa - 6; Fungi - 0; Plants - 113; …	1	0	0	0	1	0	0	0
AT1G60830	0.2	0.2	0.02948	0.9912	1	"RNA-binding (RRM/RBD/RNP motifs) family protein; FUNCTIONS IN: RNA binding, nucleotide binding, nucleic acid binding; EXPRESSED IN: male gametophyte, pollen tube; EXPRESSED DURING: L mature pollen stage, M germinated pollen stage; CONTAINS InterPro DOMAIN/s: RNA recognition motif, RNP-1 (InterPro:IPR000504), Nucleotide-binding, alpha-beta plait (InterPro:IPR012677); BEST Arabidopsis thaliana pro…	1	0	0	0	1	0	0	0
AT1G65590	0.2	0.2	0.02948	0.9912	1	"beta-hexosaminidase 3 (HEXO3); FUNCTIONS IN: hexosaminidase activity, beta-N-acetylhexosaminidase activity; INVOLVED IN: carbohydrate metabolic process; LOCATED IN: cell wall, plasma membrane, plant-type cell wall; EXPRESSED IN: 12 plant structures; EXPRESSED DURING: L mature pollen stage, M germinated pollen stage, 4 anthesis, petal differentiation and expansion stage, E expanded cotyledon stag…	1	0	0	0	1	0	0	0
AT2G25760	0.2	0.2	0.02948	0.9912	1	"Protein kinase family protein; FUNCTIONS IN: protein serine/threonine kinase activity, protein kinase activity, kinase activity, ATP binding; INVOLVED IN: protein amino acid phosphorylation; EXPRESSED IN: 22 plant structures; EXPRESSED DURING: 13 growth stages; CONTAINS InterPro DOMAIN/s: Protein kinase, ATP binding site (InterPro:IPR017441), Protein kinase, catalytic domain (InterPro:IPR000719)…	1	0	0	0	1	0	0	0
AT3G03940	0.2	0.2	0.02948	0.9912	1	"Protein kinase family protein; FUNCTIONS IN: protein serine/threonine kinase activity, protein kinase activity, kinase activity, ATP binding; INVOLVED IN: protein amino acid phosphorylation; LOCATED IN: cellular_component unknown; EXPRESSED IN: cultured cell; CONTAINS InterPro DOMAIN/s: Protein kinase, ATP binding site (InterPro:IPR017441), Protein kinase, catalytic domain (InterPro:IPR000719), …	1	0	0	0	1	0	0	0
AT3G61050	0.2	0.2	0.02948	0.9912	1	"NTMC2T4; FUNCTIONS IN: lipid binding; INVOLVED IN: biological_process unknown; LOCATED IN: plasma membrane; EXPRESSED IN: male gametophyte, cultured cell, callus, pollen tube; EXPRESSED DURING: M germinated pollen stage; CONTAINS InterPro DOMAIN/s: C2 membrane targeting protein (InterPro:IPR018029), C2 calcium/lipid-binding domain, CaLB (InterPro:IPR008973), C2 region (InterPro:IPR020477), C2 ca…	1	0	0	0	1	0	0	0
AT5G57345	0.2	0.2	0.02948	0.9912	1	"unknown protein; Has 30201 Blast hits to 17322 proteins in 780 species: Archae - 12; Bacteria - 1396; Metazoa - 17338; Fungi - 3422; Plants - 5037; Viruses - 0; Other Eukaryotes - 2996 (source: NCBI BLink)."	1	0	0	0	1	0	0	0
AT1G26880	0.2	0.2	0.0002323	0.9977	1	"Ribosomal protein L34e superfamily protein; FUNCTIONS IN: structural constituent of ribosome; INVOLVED IN: translation, ribosome biogenesis; LOCATED IN: ribosome, nucleolus, chloroplast; EXPRESSED IN: 25 plant structures; EXPRESSED DURING: 15 growth stages; CONTAINS InterPro DOMAIN/s: Ribosomal protein L34e, conserved site (InterPro:IPR018065), Ribosomal protein L34e (InterPro:IPR008195); BEST A…	0	0	1	0	0	0	0	1
AT1G79550	0.2	0.2	0.0002323	0.9977	1	"phosphoglycerate kinase (PGK); FUNCTIONS IN: phosphoglycerate kinase activity; INVOLVED IN: glycolysis; LOCATED IN: cytosol, apoplast, plasma membrane, nucleus, membrane; EXPRESSED IN: 26 plant structures; EXPRESSED DURING: 15 growth stages; CONTAINS InterPro DOMAIN/s: Phosphoglycerate kinase, N-terminal (InterPro:IPR015824), Phosphoglycerate kinase (InterPro:IPR001576), Phosphoglycerate kinase,…	0	0	1	0	0	0	0	1
AT3G01310	0.2	0.2	0.0002323	0.9977	1	"Phosphoglycerate mutase-like family protein; FUNCTIONS IN: oxidoreductase activity, transition metal ion binding, acid phosphatase activity; INVOLVED IN: oxidation reduction; LOCATED IN: plasma membrane; EXPRESSED IN: 24 plant structures; EXPRESSED DURING: 13 growth stages; CONTAINS InterPro DOMAIN/s: ATP-grasp fold, RimK-type (InterPro:IPR013651), Histidine phosphatase superfamily, clade-2 (Int…	0	0	1	0	0	0	0	1
AT5G41520	0.2	0.2	0.0002323	0.9977	1	"RNA binding Plectin/S10 domain-containing protein; FUNCTIONS IN: structural constituent of ribosome; INVOLVED IN: translation; LOCATED IN: cytosolic small ribosomal subunit, cytosolic ribosome, cell wall, chloroplast; EXPRESSED IN: 25 plant structures; EXPRESSED DURING: 16 growth stages; CONTAINS InterPro DOMAIN/s: Plectin/S10, N-terminal (InterPro:IPR005326); BEST Arabidopsis thaliana protein m…	0	0	1	0	0	0	0	1
